# Supplementary material for: Comprehensive genomic profiling of neuroendocrine neoplasms of the colorectum
Source: Front Genet. 2026 May 12;17:1792341. doi: 10.3389/fgene.2026.1792341 (PMC13200827; doi:10.3389/fgene.2026.1792341)
Supplement: Supplementary file 1 [file Table2.xlsx]

## Sheet: supplementary table3
Tissue	Median TPM
Colon-Transverse	3.816
Colon-Sigmoid	9.678
Small Intestine	2.161
Stomach	1.613
Esophagus	1.117
Liver	0.839
Pancreas	0.378
Lung	8.488
Kidney	0.827
Whole Blood	0.019
Spleen	2.902
