# Supplementary material for: Comprehensive genomic profiling of neuroendocrine neoplasms of the colorectum
Source: Front Genet. 2026 May 12;17:1792341. doi: 10.3389/fgene.2026.1792341 (PMC13200827; doi:10.3389/fgene.2026.1792341)
Supplement: Supplementary file 3 [file Table3.xlsx]

## Sheet: all_gene_khUdOM
G1_gain	G1_loss	G2_gain	G2_loss	G3_gain	G3_loss	DriverDB	all_gain	all_loss
HNRNPCL4	LOC100506688	HNRNPCL4	PRXL2B	ANKRD20A12P	IL10	SLC22A5	GUSBP15	MIR30B
HNRNPCL3	NKD2	HNRNPCL3	MMEL1	LOC102723769	IL19	TMEM267	LRRC14B	HCP5
HNRNPCL2	SLC12A7	HNRNPCL2	TTC34	MIR6077	IL20	FASTKD3	CYFIP1	MDC1
LOC440570	MIR4635	LOC440570	ACTRT2	PPIAL4H	IL24	SSBP2	GUSBP14	JRK
NBPF1	SLC6A19	NBPF1	PRDM16-DT	PPIAL4G	FCMR	TADA2B	OR11H2	PWWP2B
CROCCP2	SLC6A18	CROCCP2	PRDM16	FAM72D	PIGR	NME5	OR11H1	EHMT2				780+1447-2		2225
MST1P2	TERT	MST1P2	MIR4251	FAM72C	FCAMR	TTC33	H2AC19	GHITM
ESPNP	MIR4457	ESPNP	ARHGEF16	NBPF20	C1orf116	TCTN1	VPS13A-AS1	AGAP12P
MST1L	CLPTM1L	MST1L	MEGF6	NBPF19	YOD1	NUDT12	OR4Q3	LIPA
LOC102724562	LINC01511	LOC102724562	MIR551A	PPIAL4C	PFKFB2	JADE2	ANKRD20A1	MIR3934
ANKRD20A12P	SLC6A3	ANKRD20A12P	TPRG1L	PPIAL4A	C4BPB	ANKEF1	GUSBP17	LIPF
LOC102723769	LPCAT1	LOC102723769	WRAP73	NBPF8	C4BPA	PKD2L2	H2AC18	COMTD1
MIR6077	MIR6075	MIR6077	TP73	NBPF9	CD55	TMEM232	GUSBP16	AS3MT
PPIAL4H	SDHAP3	PPIAL4H	TP73-AS1	LOC653513	CR2	C20orf96	RABGEF1	HTR7
PPIAL4G	LOC728613	PPIAL4G	CCDC27	PDE4DIPP2	CR1	ZNF470	USP17L5	ZFYVE27
FAM72D	MIR4277	FAM72D	SMIM1	PDE4DIP	CR1L	CASC1	OCLNP1	LOC728158
FAM72C	MRPL36	FAM72C	LRRC47	SEC22B2P	CD46	KIAA0232	LINC00537	SYNGAP1
NBPF20	NDUFS6	NBPF20	CEP104	SEC22B3P	MIR29B2CHG	IFFO1	WSB1	DPYSL4
NBPF19	IRX4	NBPF19	DFFB	SEC22B	MIR29C	MAN2A1	H3P4	LIPJ
PPIAL4C	IRX2	NBPF8	C1orf174	NOTCH2NLA	MIR29B2	SPEF2	PDE4DIPP4	SNORA38
PPIAL4A	C5orf38	NBPF9	AJAP1	NOTCH2NLB	LOC148696	HSPB8	PDE4DIPP2	LIPN
NBPF8	LINC01019	LOC653513	MIR4689	NOTCH2NLR	CD34	SPEF1	TXNIP	NKX1-2
NBPF9	IRX1	PDE4DIPP2	NPHP4	NOTCH2NLC	PLXNA2	GNPDA2	SNORA22	LIPM
LOC653513	ADAMTS16	PDE4DIP	KCNAB2	NBPF25P	MIR205HG	PAM	MIR6077	LIPK
PDE4DIPP2	ICE1	SEC22B2P	CHD5	NBPF10	MIR205	STK32A	ZNF273	VSTM4
PDE4DIP	LINC02145	SEC22B3P	RPL22	LOC100996740	CAMK1G	LRP3	LOC441081	MIR30D
SEC22B2P	MED10	SEC22B	RNF207	NBPF26	LAMB3	TMEM129	LOC653513	LOC101927699
SEC22B3P	UBE2QL1	NOTCH2NLA	ICMT	PPIAL4E	MIR4260	CYP2U1	PCDHA1	DAXX
SEC22B	NSUN2	NOTCH2NLB	HES3	PPIAL4F	HSD11B1-AS1	LRPAP1	PCDHA5	DNMBP-AS1
NOTCH2NLA	SRD5A1	NOTCH2NLR	GPR153	PPIAL4D	G0S2	FAM174A	PCDHA4	LNCOC1
NOTCH2NLB	TENT4A	NOTCH2NLC	ACOT7	NBPF14	HSD11B1	FAM186B	PCDHA3	LOC101927692
NOTCH2NLR	MIR4278	NBPF25P	HES2	NBPF15	TRAF3IP3	H2AFJ	PCDHA2	PRAP1
NOTCH2NLC	LOC442132	NBPF10	ESPN	LOC101927429	C1orf74	NFIX	PCDHA9	AGAP13P
NBPF25P	ADCY2	HJV	MIR4252	LOC101060524	IRF6	N6AMT1	PCDHA8	CH25H
NBPF10	C5orf49	TXNIP	TNFRSF25	DRD5P2	UTP25	PTMS	PCDHA7	RBP4
HJV	FASTKD3	POLR3GL	PLEKHG5	LINC02591	SYT14	RNF180	PCDHA6	RBP2
TXNIP	MTRR	ANKRD34A	NOL9	LOC644634	SERTAD4-AS1	IQGAP2	CEP78	DDX39B
POLR3GL	MIR4458HG	LOC100996740	TAS1R1	H2BP2	SERTAD4	C16orf71	MIR4509-3	RBP3
ANKRD34A	MIR4458	PPIAL4C	ZBTB48	H3P4	HHAT	NR3C2	MIR4509-2	RBP1
PPIAL4D	SEMA5A	PPIAL4A	KLHL21	FCGR1CP	KCNH1	MIGA2	MIR4509-1	CYP2E1
PPIAL4E	MIR4636	NBPF26	PHF13	H3-2	RCOR3	PPP2R2B	OR4N4C	HHLA1
PPIAL4F	SNHG18	PPIAL4E	THAP3	LINC01145	TRAF5	DPH7	OR4N4	LYPD2
LOC101927429	SNORD123	PPIAL4F	DNAJC11	PDE4DIPP4	LINC00467	IKZF4	OR4N2	IL20RB
LOC101060524	TAS2R1	PPIAL4D	CAMTA1	H2BC18	RD3	NUDT6	PCDHGA10	AGAP4
DRD5P2	ATPSCKMT	NBPF14	ALK	FCGR1A	SLC30A1	DOLPP1	PCDHGA11	TEX29
LOC107985911	CCT5	LOC101927429	YPEL5	H3C13	NEK2	NKAIN3	PCDHGA12	C2
LOC101927050	CMBL	LOC101060524	LBH	H4C15	LPGAT1	TMED7-TICAM2	PCDHB2	ADAMTS16
ACTR3BP2	MARCHF6	DRD5P2	LCLAT1	H4C14	INTS7	MROH2B	H2BP2	VTI1A
USP17L11	MIR10397	RGPD2	CAPN13	H3C15	DTL	FERMT1	PCDHB1	ARHGEF7-AS2
USP17L18	ROPN1L	RGPD1	GALNT14	H3C14	MIR3122	RNFT2	H2AC20	GPIHBP1
USP17L20	MIR6131	PLGLB1	CAPN14	H2AC18	PPP2R5A	AP4S1	H2AC21	PRRT1
USP17L12	LINC02213	PLGLB2	EHD3	H2AC19	SNORA16B	LRRC6	PCDHB6	HLA-DRB5
USP17L21	ANKRD33B	LOC107985911	XDH	H2BC20P	PACC1	P2RY11	MIR3118-4	BTBD16
USP17L13	DAP	LOC101927050	SRD5A2	H2BC21	NENF	LAMA5	PCDHB5	OR2J3
USP17L15	CTNND2	ACTR3BP2	MEMO1	H2AC20	ATF3	ZNF497	PCDHB4	OR2J2
USP17L17	TRIM27	PCDHA1	DPY30	H2AC21	FAM71A	FZD3	MIR3118-2	ERLIN1
USP17L19	LINC01556	PCDHA2	SPAST	BOLA1	BATF3	FAXDC2	PCDHB3	MDC1-AS1
USP17L22	ZNF311	PCDHA3	SLC30A6	SV2A	NSL1	FAM153A	MIR3118-3	PBX2
USP17L27	LOC100129636	PCDHA4	NLRC4	USP17L10	TATDN3	SMIM17	ZNF138	OR2J1
USP17L28	OR2W1	PCDHA5	YIPF4	USP17L11	SPATA45	BFSP1	MIR1302-11	TMEM254-AS1
USP17L25	OR2B3	PCDHA6	BIRC6	USP17L18	FLVCR1-DT	PAK5	PCDHB9	TEX36
USP17L24	OR2J1	PCDHA7	MIR558	USP17L20	FLVCR1	ZNF404	MIR1302-10	BBIP1
USP17L5	OR2J3	PCDHA8	TTC27	USP17L12	VASH2	PCLO	PCDHB8	LOC100507291
USP17L29	OR2J2	PCDHA9	MIR4765	USP17L21	ANGEL2	C4orf33	GS1-124K5.11	MIR346
USP17L26	LOC101929006	PCDHA10	LINC00486	USP17L13	RPS6KC1	KCTD16	PCDHB7	CYP2C9
USP17L30	OR14J1	PCDHA11	LTBP1	USP17L15	PROX1	CST3	ERV3-1-ZNF117	CYP2C8
USP17L9P	OR5V1	LOC112267934	MIR4430	USP17L17	SMYD2	PCDHGA2	GTF2H2C	FAM135B
USP17L6P	OR12D3	PCDHA12	RASGRP3	USP17L19	PTPN14	INPP5E	LOC283683	PRXL2A
GTF2H2C	OR12D2	PCDHA13	RASGRP3-AS1	USP17L22	CENPF	C19orf67	FRG2B	ZFAT
GTF2H2C_2	OR12D1	PCDHAC1	FAM98A	USP17L27	KCNK2	TTLL9	FAM138E	SFXN3
GTF2H2B	OR11A1	PCDHAC2	LINC01317	USP17L28	KCTD3	ATG2B	LOC100508046	SFXN4
GUSBP3	OR10C1	LOC101926905	MYADML	USP17L25	USH2A	LCORL	ENSA	OR10C1
GUSBP16	OR2H1	PCDHB1	MIR548AD	USP17L24	USH2A-AS2	PCDHGC5	LOC102724580	SFXN2
LOC101929599	MAS1L	PCDHB2	CRIM1	USP17L5	ESRRG	NUDT7	CROCCP2	HLA-DRB1
SERF1A	UBD	PCDHB3	FEZ2	USP17L29	GPATCH2	MFAP3L	NIPA1	SFTA2
SERF1B	SNORD32B	PCDHB4	VIT	USP17L26	SPATA17	MEGF10	NIPA2	ANXA8L1
SMN1	OR2H2	PCDHB5	STRN	USP17L30	SPATA17-AS1	PPFIA3	ZNF117	GPR26
SMN2	GABBR1	PCDHB6	HEATR5B	USP17L9P	RRP15	PCDHGB3	GTF2H2B	GPR20
GUSBP14	MOG	PCDHB17P	GPATCH11	USP17L6P	TGFB2	ABCA3	GCNT1	MRPL36
GTF2H2	ZFP57	PCDHB7	EIF2AK2	GTF2H2C	MIR548F3	TSPAN12	PRUNE2	LRRC6
GUSBP15	HLA-F	PCDHB8	SULT6B1	GTF2H2C_2	LINC02869	NEDD8-MDP1	LERFS	FRG2B
LOC441081	HLA-F-AS1	PCDHB16	CEBPZOS	GTF2H2B	LYPLAL1	PCDH1	NBPF25P	MMP21
GUSBP17	HCG4	PCDHB9	CEBPZ	GUSBP3	LYPLAL1-AS1	ZNF658	LOC101929322	LOC107987389
NAIP	HLA-V	PCDHB10	NDUFAF7	GUSBP16	ZC3H11B	KLHL3	H3C15	EDRF1
OCLNP1	HLA-G	PCDHB11	PRKD3	LOC101929599	SLC30A10	TRAM1L1	H3C13	MED10
PCDHA1	HLA-H	PCDHB12	QPCT	SERF1A	EPRS1	C9orf40	TP53TG3	FGFBP3
PCDHA2	HLA-A	PCDHB13	CDC42EP3	SERF1B	BPNT1	GGN	LOC102724238	ZNF488
PCDHA3	HCG9	PCDHB14	RMDN2	SMN1	IARS2	PCDHA10	H3C14	SLC18A2
PCDHA4	ZNRD1ASP	PCDHB18P	RMDN2-AS1	SMN2	MIR215	HERC5	ZNF107	SLC18A3
PCDHA5	HLA-J	PCDHB19P	CYP1B1	GUSBP14	MIR194-1	SNAPC4	LOC101929572	NELFE
PCDHA6	POLR1H	PCDHB15	ATL2	GTF2H2	RAB3GAP2	TIGD4	GTF2H2	HLA-DPA1
PCDHA7	PPP1R11	SLC25A2	LINC02613	GUSBP15	MIR664A	C19orf48	VKORC1L1	GGTLC3
PCDHA8	RNF39	TAF7	HNRNPLL	LOC441081	SNORA36B	ASB6	CRCP	DUSP5
PCDHA9	TRIM31	PCDHGA1	GALM	GUSBP17	MARK1	TTC23L	PDCD6	MIR646HG
PCDHA10	TRIM31-AS1	PCDHGA2	SRSF7	NAIP	C1orf115	DYNLRB2	LOC101929583	DFFB
PCDHA11	TRIM40	PCDHGA3	GEMIN6	OCLNP1	MTARC2	CCNK	POTEM	C20orf197
LOC112267934	TRIM10	PCDHGB1	DHX57	BDP1	MTARC1	MGARP	LOC728673	RING1
PCDHA12	TRIM15	PCDHGA4	MORN2	MUC12	HLX-AS1	PRDM12	POTEH	GSTO2
PCDHA13	TRIM26	PCDHGB2	ARHGEF33	REXO1L2P	HLX	FAM170A	ZNF733P	GSTO1
PCDHAC1	HCG17	PCDHGA5	LOC375196	SPATA31A1	LINC02817	FAM71E1	LOC101927050	OPALIN
PCDHAC2	HLA-L	PCDHGB3	SOS1	FAM74A1	DUSP10	PRKD1	POTEG	NSUN2
LOC101926905	MIR6891	PCDHGA6	CDKL4	ZNF658B	HHIPL2	NECAB1	POTEB	PGAM1
PCDHB1	TRIM39	PCDHGA7	MAP4K3	SPATA31A3	TAF1A	A2ML1	PCDHAC2	MIR6715B
PCDHB2	TRIM39-RPP21	PCDHGB4	TMEM178A	FAM74A3	MIA3	CYSTM1	PCDHAC1	ELOVL3
PCDHB3	RPP21	PCDHGA8	THUMPD2	ZNF658	AIDA	NRG2	GOLGA8S	MYOF
PCDHB4	HLA-E	PCDHGB5	SLC8A1-AS1	SPATA31A5	BROX	TRIM52	CNTNAP3P2	MIR6715A
PCDHB5	GNL1	PCDHGA9	SLC8A1	SPATA31A7	FAM177B	MOCS2	SERF1A	TSBP1-AS1
PCDHB6	PRR3	PCDHGB6	C2orf91	FAM74A6	DISP1	MBLAC2	ZNF680	DNTT
PCDHB17P	ABCF1	PCDHGA10	PKDCC	GLIDR	TLR5	CPEB4	SERF1B	POU5F1
PCDHB7	MIR877	PCDHGB7	EML4-AS1	FGF7P3	SUSD4	ZFP2	DEFB115	MRPL43
PCDHB8	PPP1R10	PCDHGA11	EML4	LOC102724238	CCDC185	RNF44	MIR4477B	PHF20L1
PCDHB16	MRPS18B	PCDHGB8P	COX7A2L	LOC554249	CAPN8	ERCC4	LOC101929599	MIR1307
PCDHB9	ATAT1	PCDHGA12	KCNG3	FOXD4L4	CAPN2	MSX2	MIR4477A	CYP21A2
PCDHB10	C6orf136	PCDHGC3	MTA3	LOC105379443	TP53BP2	PKIG	TPST1	MIR3663HG
PCDHB11	DHX16	PCDHGC4	OXER1	LOC101929583	GTF2IP20	ABAT	H4C15	KCNMA1
PCDHB12	PPP1R18	PCDHGC5	HAAO	LOC101928195	SEPTIN7P13	MPV17L	H4C14	CACUL1
PCDHB13	NRM	DIAPH1	ZFP36L2	LOC286297	FBXO28	FITM2	ZNF679	TRUB1
PCDHB14	MDC1	PRIM2	LINC01126	AQP7P3	DEGS1	ZNF879	FAM27B	EMX2OS
PCDHB18P	MDC1-AS1	MIR548U	THADA	FAM74A7	LOC101927164	CTSA	BAGE	ECHS1
PCDHB19P	TUBB	MUC12	PLEKHH2	SPATA31A6	NVL	CBY3	DDX11L9	OAT
PCDHB15	FLOT1	REXO1L2P	C1GALT1C1L	CNTNAP3B	MIR320B2	ELOVL7	FAM27C	LRRC18
SLC25A2	IER3	FAM74A4	DYNC2LI1	CNTNAP3P2	CNIH4	SLC4A9	ERV3-1	COL11A2
TAF7	LINC00243	FAM74A1	ABCG5	LOC103908605	WDR26	PCIF1	BMS1P22	TMEM72
PCDHGA1	DDR1	FAM74A6	ABCG8	FAM27C	MIR4742	TMEM174	PPIAL4H	WNT8B
PCDHGA2	MIR4640	SPATA31A5	LRPPRC	LOC105379807	CNIH3	MAP1B	CNTNAP3B	ZNF518A
PCDHGA3	GTF2H4	SPATA31A7	PPM1B	LOC107984035	DNAH14	FANCD2	ESPNP	LOC102724593
PCDHGB1	VARS2	LINC01410	SLC3A1	FAM27E2	LBR	CEP72	PPIAL4A	AGAP14P
PCDHGA4	SFTA2	PTGER4P2-CDK2AP2P2	PREPL	FGF7P6	ENAH	SOX4	SMN2	TMEM71
PCDHGB2	MUCL3	LERFS	CAMKMT	LINC01189	SRP9	TRIP13	PPIAL4C	HLA-DMA
PCDHGA5	HCG21	LOC728673	SIX3	LOC103908604	EPHX1	ASH2L	SMN1	HLA-DMB
PCDHGB3	MUC21	LOC101929583	SIX2	FAM74A4	TMEM63A	NSD3	PPIAL4E	BTAF1
PCDHGA6	MUC22	LOC101928195	SRBD1	LINC01410	LEFTY1	BAG4	PPIAL4D	LOC112577516
PCDHGA7	C6orf15	LOC286297	PRKCE	PTGER4P2-CDK2AP2P2	PYCR2	NBPF11	PPIAL4G	BORCS7-ASMT
PCDHGB4	PSORS1C1	AQP7P3	EPAS1	LERFS	MIR6741	NDC80	PPIAL4F	NRAP
PCDHGA8	CDSN	AQP7P1	TMEM247	LOC728673	LEFTY2	PHYH	MCL1	ATAD1
PCDHGB5	PSORS1C2	LOC100509620	ATP6V1E2	AQP7P1	SDE2	PPARG	ANKRD34A	EVC2
PCDHGA9	CCHCR1	LOC100996643	RHOQ	LOC100509620	H3-3A	SGO1	LOC112267934	SLF2
PCDHGB6	TCF19	LOC105379443	RHOQ-AS1	LOC100996643	H3P6	DHTKD1	BMS1P14	NRG3-AS1
PCDHGA10	POU5F1	LOC102724580	PIGF	LOC102724580	ACBD3	TYMS	BMS1P17	ATRNL1
PCDHGB7	HCG27	BMS1P14	CRIPT	BMS1P14	ACBD3-AS1	SPINT2	POLR3GL	COL22A1
PCDHGA11	HLA-C	FAM27E3	SOCS5	FAM27E3	MIXL1	LSM1	ZNF658B	LRRC27
PCDHGB8P	HLA-B	LOC105379807	LINC01118	FAM27B	LIN9	MCUR1	BMS1P18	NOC3L
PCDHGA12	MICA	FAM27B	LINC01119	ANKRD20A1	PARP1	DEK	LOC644634	TMEM273
PCDHGC3	HCP5	ANKRD20A1	MCFD2	LINC00537	STUM	ZNF607	LOC101927079	PSMB8
PCDHGC4	MICB	LINC00537	TTC7A	MIR4477A	ITPKB	TSEN2	WASH3P	PSMB9
PCDHGC5	MCCD1	MIR4477A	STPG4	MIR4477B	PSEN2	GINS4	LOC102724562	MIR3944
DIAPH1	ATP6V1G2-DDX39B	MIR4477B	CALM2	FRG1JP	COQ8A	MKRN2	FRG1BP	MIR3941
DIAPH1-AS1	DDX39B	FRG1JP	EPCAM-DT	FRG1HP	CDC42BPA	METTL4	TUBGCP5	HLA-DPB1
VOPP1	SNORD117	FRG1HP	EPCAM	MIR1299	ZNF678	GSTM1	ZNF658	RIMBP3
FKBP9P1	SNORD84	MIR1299	MIR559	PGM5P2	SNAP47	ZNF829	LINC02203	HLA-DPB2
SEPTIN14	DDX39B-AS1	PGM5P2	MSH2	FOXD4L6	JMJD4	DDHD2	CXADRP2	SPSB4
ZNF713	ATP6V1G2	FOXD4L6	KCNK12	CBWD3	PRSS38	RAF1	SLC25A2	LY6L
MRPS17	NFKBIL1	CBWD3	MSH6	CBWD6	WNT9A	ZNF570	LINC00221	LY6K
NIPSNAP2	LOC100287329	CBWD6	FBXO11	CBWD5	MIR5008	GDPD1	CBWD6	SLA
PSPH	LTA	CBWD5	FOXN2	ANKRD20A4-ANKRD20A20P	LOC107985355	KDM1B	CBWD5	STK19
CCT6A	TNF	ANKRD20A4-ANKRD20A20P	PPP1R21	LOC102724904	WNT3A	PPFIA1	PDCD6-AHRR	ZBTB22
SNORA15	LTB	LOC102724904	STON1-GTF2A1L	LOC100133920	ARF1	PLPP5	CBWD3	FAM204A
SUMF2	LST1	LOC100133920	STON1	FOXD4L5	MIR3620	SIRPB1	LOC102723769	MFSD13A
PHKG1	NCR3	FOXD4L5	GTF2A1L	FOXD4L3	C1orf35	CDKAL1	GOLGA8CP	SLK
CHCHD2	AIF1	FOXD4L4	LHCGR	CHEK2P2	MRPL55	E2F3	OR4N3P	HLA-DOA
NUPR2	PRRC2A	FRG2B	FSHR	HERC2P3	GUK1	RALBP1	LOC642131	HLA-DOB
LOC100240728	SNORA38	OR11H12	NRXN1	GOLGA6L6	GJC2	RAB11FIP4	LOC102724738	PITX3
LOC401357	MIR6832	POTEG	ZNF638	GOLGA8CP	IBA57-DT	SPTLC3	DDX11L17	FBXW4
MIR4283-1	BAG6	LOC101929572	DYSF	NBEAP1	IBA57	SLC6A11	LOC107984035	UGT2B17
MIR4283-2	APOM	POTEH-AS1	CYP26B1	POTEB3	OBSCN-AS1	EIF4EBP1	ANKRD20A4-ANKRD20A20P	MINPP1
ZNF479	C6orf47	LINC01297-DUXAP10-NBEAP6	EXOC6B	MIR3118-2	OBSCN	LPIN2	FCGR1CP	MSH5
GUSBP10	GPANK1	DUXAP10	CHL1	MIR3118-3	TRIM11	MKRN2OS	MIR5701-1	LY6D
MIR3147	CSNK2B	DUXAP9	CHL1-AS1	MIR3118-4	MIR6742	NUP210	MIR5701-2	DYDC2
ZNF716	LY6G5B	BMS1P18	CNTN6	POTEB2	TRIM17	HLA-DRB5	MIR5701-3	DYDC1
MUC12	LY6G5C	BMS1P17	CNTN4	POTEB	H3-4	ZNF850	VPS13A	LY6H
REXO1L2P	ABHD16A	BMS1P22	CNTN4-AS1	MIR5701-2	H2AW	MRS2	PCDHGB8P	LY6E
FOXD4L4	MIR4646	POTEM	IL5RA	MIR5701-3	H2BU1	ACBD7	MIR6839	COL17A1
LOC105379443	LY6G6F	LOC100508046	TRNT1	MIR5701-1	MIR4666A	RAB11FIP1	FOXD4L5	BEAN1
LOC101929583	LY6G6F-LY6G6D	OR11H2	CRBN	LINC01193	RNF187	ALDH5A1	FOXD4L6	KHDRBS3
LOC101928195	LY6G6E	LINC00221	LRRN1	LINC02203	BTNL10	BRF2	LOC102723655	LOC101929006
LOC286297	LY6G6D	MIR5195	SETMAR	FAM30C	RHOU	ATP11A	FRG1DP	TUBGCP2
AQP7P3	LY6G6C	CHEK2P2	SUMF1	CXADRP2	DUSP5P1	JARID2	BAGE2	DDX39B-AS1
FAM74A7	MPIG6B	HERC2P3	ITPR1	LOC101927079	RAB4A	CMBL	FAM27E3	ARL3
SPATA31A6	DDAH2	GOLGA6L6	BHLHE40-AS1	OR4M2	CCSAP	LY6K	BAGE3	AGAP11
CNTNAP3B	CLIC1	GOLGA8CP	BHLHE40	OR4N4C	ACTA1	CCND1	BAGE4	CYP2C19
CNTNAP3P2	MSH5	NBEAP1	ARL8B	OR4N4	NUP133	TACC1	USP17L6P	CYP2C18
LOC103908605	MSH5-SAPCD1	POTEB3	EDEM1	OR4N3P	ABCB10	ZNF703	FAM27E2	DAAM2-AS1
FAM27C	SAPCD1	MIR3118-2	MIR4790	IGHV1OR15-3	TAF5L	FBXO27	BAGE5	THEM6
LOC105379807	SAPCD1-AS1	MIR3118-3	GRM7-AS3	LOC642131	URB2	TYMSOS	LOC101060524	IP6K3
LOC107984035	VWA7	MIR3118-4	GRM7	REREP3	GALNT2	MBOAT1	SEC22B	LINC02337
FAM27E2	VARS1	POTEB2	LMCD1-AS1	MIR4509-1	PGBD5	RHPN2	LINC01410	GOT1
LOC102724238	LSM2	POTEB	LMCD1	MIR4509-2	COG2	NUF2	AQP7P1	SRD5A1
LOC554249	HSPA1L	MIR5701-2	SSUH2	MIR4509-3	AGT	B4GALT3	FOXD4L4	UROS
FGF7P6	HSPA1A	MIR5701-3	CAV3	GOLGA8DP	CAPN9	ZNF706	AQP7P3	LBX1-AS1
LINC01189	HSPA1B	MIR5701-1	OXTR	LOC102723623	C1orf198	USP21	POTEH-AS1	HPS1
LOC103908604	SNHG32	LINC01193	RAD18	GOLGA6L1	TTC13	DEDD	HERC2P3	OGA
FAM74A4	SNORD48	LINC02203	SRGAP3	GOLGA6L22	ARV1	F11R	ANKRD20A12P	B3GALT4
FAM74A1	SNORD52	FAM30C	THUMPD3	TUBGCP5	FAM89A	PFDN2	HERC2P2	HPS6
FAM74A6	NEU1	CXADRP2	THUMPD3-AS1	CYFIP1	MIR1182	POLR2K	HERC2P4	ZBTB12
SPATA31A5	SLC44A4	LOC101927079	SETD5	NIPA2	TRIM67	SKP2	LOC101928195	C6orf15
SPATA31A7	EHMT2	OR4M2	LHFPL4	NIPA1	TRIM67-AS1	TDRKH	TPTE	KY
LINC01410	C2	OR4N4C	MTMR14	LOC283683	C1orf131	PPOX	USP17L9P	NFKB2
PTGER4P2-CDK2AP2P2	ZBTB12	OR4N4	CPNE9	WHAMMP3	GNPAT	POGK	GOLGA8EP	PTPRE
LERFS	C2-AS1	OR4N3P	BRPF1	GOLGA8IP	EXOC8	ANKRD46	MIR4522	CXCL12
LOC728673	CFB	IGHV1OR15-3	OGG1	HERC2P2	SPRTN	PABPC1	FCGR1A	LRIT2
AQP7P1	NELFE	LOC642131	CAMK1	GOLGA8EP	EGLN1	IGSF9	LOC100133920	LRIT1
LOC100509620	MIR1236	REREP3	TADA3	GOLGA8S	TSNAX-DISC1	NECTIN4	MIR4650-1	HLA-DRA
LOC100996643	SKIV2L	MIR4509-1	ARPC4	GOLGA6L2	TSNAX	PIGM	POTEB2	SPRN
LOC102724580	DXO	MIR4509-2	ARPC4-TTLL3	OR4F6	LINC00582	SPAG1	FGF7P6	KCNK9
BMS1P14	STK19	MIR4509-3	TTLL3	NOTCH2	DISC1	UFC1	POTEB3	OR14J1
FAM27E3	C4A	GOLGA8DP	RPUSD3	FAM72B	DISC2	CGN	FGF7P3	SH2D4B
FAM27B	C4B_2	LOC102723623	CIDEC	H2BP1	SIPA1L2	OXCT1	MIR4650-2	ADD3-AS1
ANKRD20A1	LOC110384692	GOLGA6L1	JAGN1	LOC100996318	MAP10	MPC2	GOLGA8DP	PTEN
LINC00537	C4B	GOLGA6L22	IL17RE	FCGR1B	NTPCR	SNX31	MIR1302-2	MBL1P
MIR4477A	CYP21A1P	TUBGCP5	IL17RC	SRGAP2-AS1	PCNX2	KLHDC9	ZNF736	HHEX
MIR4477B	TNXA	CYFIP1	CRELD1	SRGAP2D	MAP3K21	TMEM64	ZNF735	LINC00336
FRG1JP	TNXB	NIPA2	PRRT3	SRGAP2B	KCNK1	SLC19A2	LOC101926905	PRLHR
FRG1HP	CYP21A2	NIPA1	PRRT3-AS1	SRGAP2C	MIR4427	C1orf112	TP53TG3B	EMX2
MIR1299	ATF6B	LOC283683	EMC3	EMBP1	SLC35F3	DNMT3B	TP53TG3C	GRID1
PGM5P2	FKBPL	WHAMMP3	EMC3-AS1	ZNF733P	MIR4671	URI1	TP53TG3D	KCNIP2-AS1
FOXD4L6	PRRT1	GOLGA8IP	FANCD2	LOC102724738	COA6-AS1	NR1I3	TP53TG3E	NSMCE4A
CBWD3	LOC100507547	HERC2P2	FANCD2OS	LOC100287704	COA6	XCL1	LINC01193	NRG3
CBWD6	PPT2	GOLGA8EP	BRK1	LOC100287834	TARBP1	DUSP23	CCT6P1	MIR6833
CBWD5	PPT2-EGFL8	GOLGA8S	VHL	MIR4283-1	IRF2BP2	TFRC	FRG1HP	MIR6834
ANKRD20A4-ANKRD20A20P	EGFL8	GOLGA6L2	IRAK2	MIR4283-2	TOMM20	CCNE1	MIR1302-9	MIR3135B
LOC102724904	AGPAT1	OR4F6	TATDN2	ZNF727	SNORA14B	POP4	CCT6P3	MIR6832
LOC100133920	MIR6721	OR4F15	GHRLOS	ZNF735	RBM34	C19orf12	PTGER4P2-CDK2AP2P2	LCOR
FOXD4L5	RNF5	OR4F13P	LINC00852	ZNF679	ARID4B	ZNF713	ZNF727	SPACA3
OR11H12	MIR6833	OR4F4	GHRL	ZNF736	MIR4753	FCRLB	MIR6859-2	SPACA7
POTEG	AGER	FAM138E	SEC13	ZNF680	GGPS1	CCL28	MIR6859-1	R3HCC1L
LOC101929572	PBX2	MIR1302-2	ATP2B2	ZNF107	TBCE	ERBB2	MIR6859-4	NDUFB8
POTEH-AS1	GPSM3	MIR1302-9	MIR378B	MIR6839	B3GALNT2	ZBTB37	MIR6859-3	FAM24B-CUZD1
LINC01297-DUXAP10-NBEAP6	NOTCH4	MIR1302-10	MIR885	ZNF138	GNG4	PSPH	LINC01189	MIR378C
DUXAP10	TSBP1-AS1	MIR1302-11	SLC6A11	ZNF273	LYST	BNIPL	GOLPH3L	PPT2-EGFL8
DUXAP9	TSBP1	WASH3P	SLC6A1	ZNF117	MIR1537	C8orf33	USP17L30	MIR219A1
BMS1P18	BTNL2	MIR6859-1	SLC6A1-AS1	ERV3-1-ZNF117	NID1	HGH1	BOLA1	CNNM1
BMS1P17	HLA-DRA	MIR6859-2	HRH1	ERV3-1	GPR137B	MTFR1	MIR4283-1	SLC25A28
BMS1P22	HLA-DRB5	MIR6859-3	ATG7	CCT6P3	ERO1B	THEM6	MIR4283-2	MIR6827
POTEM	HLA-DRB1	MIR6859-4	VGLL4	SNORA22C	EDARADD	MRPS23	LOC105379443	CCL8
LOC100508046	HLA-DQA1	DDX11L9	TAMM41	INTS4P1	LGALS8	TMEM68	NAIP	CCL7
OR11H2	HLA-DQB1	DDX11L17	SYN2	ZNF92	LGALS8-AS1	SLC52A2	DUXAP8	OR2W1
LINC00221	HLA-DQB1-AS1	LOC102723753	TIMP4	LOC101929322	HEATR1	CHMP4C	DUXAP9	MIR4646
MIR5195	LRATD2	HERC2P4	PPARG	LOC441242	ACTN2	RRS1	KRTAP10-10	OR12D1
CHEK2P2	PRNCR1	LOC102723713	TSEN2	INTS4P2	MTR	PYCR3	KRTAP10-11	MIR4640
HERC2P3	CASC8	TP53TG3D	MKRN2OS	CCT6P1	MT1HL1	TONSL	KRTAP10-12	CCL2
GOLGA6L6	POU5F1B	TP53TG3F	MKRN2	SNORA22	RYR2	METTL2A	FRG1JP	OR12D3
GOLGA8CP	MYC	LOC102723655	RAF1	VKORC1L1	MIR4428	MRPL15	MST1L	CCL1
NBEAP1	PVT1	TP53TG3	TMEM40	GUSB	LOC100130331	MCM4	LOC102723623	OR12D2
POTEB3	MIR1204	TP53TG3B	CAND2	ASL	ZP4	FADD	GOLGA8IP	TRIM42
MIR3118-2	TMEM75	TP53TG3E	RPL32	CRCP	FAM90A26	AMZ2	ASL	CNNM2
MIR3118-3	MIR1205	TP53TG3C	SNORA7A	TPST1	USP17L10	VDAC3	MIR1299	TRIM40
MIR3118-4	MIR1206	SLC6A10P	IQSEC1	LINC00174	EMB	RECQL4	MIR3648-2	SYT15
POTEB2	MIR1207	WASH5P	NUP210	GS1-124K5.11	PARP8	BOP1	GTF2H2C_2	MIR936
POTEB	MIR1208	FAM138A	HDAC11	KCTD7	ISL1	SUPT4H1	MIR3648-1	TSPAN14
MIR5701-2	CCDC26	FAM138F	FBLN2	RABGEF1	LINC02118	SMIM19	NOTCH2NLA	TRIM39
MIR5701-3	MIR3686	FAM138C	WNT7A	TMEM248	PELO	MTMR4	NOTCH2NLC	LOC107984265
MIR5701-1	GSDMC	OR4F17	TPRXL	SBDS	ITGA1	SYT17	NOTCH2NLB	PDCD4
LINC01193	CYRIB	LINC01002	CHCHD4	TYW1	ITGA2	MED13	GOLGA6L22	TRIM31
LINC02203	MIR5194	PLPP2	TMEM43	MIR4650-1	MOCS2	CCDC47	LOC102723753	PIK3AP1
FAM30C	ASAP1	MIER2	XPC	MIR4650-2	FST	GOLGA7	TP53TG3F	SLC25A36
CXADRP2	ASAP1-IT1	THEG	LSM3	PMS2P4	NDUFS4	ANKRD40	FAM30C	EIF3A
LOC101927079	ADCY8	C2CD4C	SLC6A6	SPDYE21	ARL15	INTS2	NOTCH2NLR	CCNJ
OR4M2	EFR3A	SHC2	GRIP2	STAG3L4	MIR581	KPNA2	HNRNPCL2	FOXI2
OR4N4C	OC90	ODF3L2	CCDC174	AUTS2	HSPB3	PSMD12	CCDC127	MIR1302-7
OR4N4	HHLA1	MADCAM1	C3orf20	GALNT17	SNX18	PLPBP	HNRNPCL3	ZDHHC6
OR4N3P	KCNQ3	TPGS1	FGD5	MIR3914-1	ESM1	LLGL2	HNRNPCL4	IKZF5
IGHV1OR15-3	LRRC6	CDC34	NR2C2	MIR3914-2	GZMK	RAD51C	NBPF20	C4B
LOC642131	TMEM71	GZMM	MRPS25	CALN1	GZMA	CYB561	NBPF26	C4A
REREP3	PHF20L1	BSG	RBSN	TYW1B	CDC20B	TACO1	H2BC20P	EFR3A
MIR4509-1	TG	HCN2	COL6A4P1	SBDSP1	GPX8	CTTN	MUC12	ADGRA1
MIR4509-2	SLA	POLRMT	CAPN7	SPDYE7P	MIR449A	SLC9A3R1	LINC00174	PI4KAP1
MIR4509-3	MIR7848	FGF22	SH3BP5-AS1	POM121	MIR449B	MCMDC2	LINC01145	FAM53B
GOLGA8DP	CCN4	RNF126	SH3BP5	NSUN5P2	MIR449C	SLC39A4	NBPF8	CCN4
LOC102723623	NDRG1	FSTL3	METTL6	TRIM73	MCIDAS	ERLIN2	LINC02591	TRIM26
GOLGA6L1	ST3GAL1	PRSS57	EAF1	TRIM74	CCNO	TRIM37	NBPF9	TRIM27
GOLGA6L22	ZFAT	PALM	COLQ	LOC541473	DHX29	DHX40	NBPF10	EPHB1
TUBGCP5	ZFAT-AS1	MISP	MIR4270	LOC100101148	MTREX	BRIP1	NBPF14	KCNMA1-AS1
CYFIP1	MIR30B	PTBP1	HACL1	STAG3L1	PLPP1	ZBTB10	NBPF1	ENTPD1
NIPA2	MIR30D	MIR4745	BTD	STAG3L3	MIR5687	HID1	TEKT4P2	ATP6V1G2
NIPA1	LINC01591	PLPPR3	ANKRD28	PMS2P7	RNF138P1	PPM1D	NBPF15	ENTPD7
LOC283683	KHDRBS3	MIR3187	MIR3134	PMS2P5	SLC38A9	IGHMBP2	LOC102724904	KCNK18
WHAMMP3	FAM135B	AZU1	MIR563	PMS2P2	DDX4	TPCN2	NBPF19	SHTN1
GOLGA8IP	COL22A1	PRTN3	GALNT15	SPDYE8	IL31RA	APPBP2	USP17L27	PPP1R3C
HERC2P2	KCNK9	ELANE	DPH3	SPDYE11	IL6ST	XYLT2	PRIM2	MIR7848
GOLGA8EP	TRAPPC9	CFD	OXNAD1	SPDYE15	FLJ31104	MYBL1	USP17L26	SFRP5
GOLGA8S	CHRAC1	MED16	RFTN1	SPDYE9	ANKRD55	SKA2	USP17L29	ARHGAP19-SLIT1
LOC102723753	AGO2	R3HDM4	DAZL	SPDYE13	LINC01948	FTSJ3	USP17L28	CSNK2B
HERC2P4	PTK2	KISS1R	PLCL2	SPDYE14	C5orf67	KAT6A	USP17L21	ADGRB1
LOC102723713	MIR151A	ARID3A	MIR3714	SPDYE10P	MAP3K1	KAT7	USP17L20	KCNQ3
TP53TG3D	DENND3	WDR18	TBC1D5	GTF2IP4	SETD9	GGH	USP17L22	TRIM15
TP53TG3F	SLC45A4	GRIN3B	LOC339862	GTF2IP1	MIER3	LRRC59	USP17L25	DXO
LOC102723655	LOC105375787	TMEM259	SATB1	NCF1B	GPBP1	AP3M2	USP17L24	LOC729815
TP53TG3	GPR20	CNN2	KCNH8	NSUN5	ACTBL2	SMG8	LOC286297	KIF20B
TP53TG3B	PTP4A3	ABCA7	MIR4791	TRIM50	PLK2	FBXL16	ACTR3BP2	TRIM10
TP53TG3E	MROH5	ARHGAP45	EFHB	FKBP6	GAPT	PHB	PLEKHG4B	TMEM72-AS1
TP53TG3C	MIR1302-7	POLR2E	RAB5A	FZD9	MIR548AE2	CLTC	FOXB2	GGNBP1
SLC6A10P	MIR4472-1	GPX4	PP2D1	BAZ1B	LINC02108	TANC2	USP17L15	ZBED9
CXADRP3	TSNARE1	SBNO2	KAT2B	BCL7B	RAB3C	POLB	USP17L18	MIR6507
POTEC	ADGRB1	STK11	SGO1	TBL2	PDE4D	STARD3	USP17L17	PGBD3
ANKRD30B	ARC	CBARP	SGO1-AS1	MLXIPL	MIR582	TOM1L1	CHEK2P2	APOM
LOC644669	JRK	ATP5F1D	VENTXP7	VPS37D	DEPDC1B	EPN3	USP17L19	DHX32
FRG1BP	PSCA	MIDN	ZNF385D	DNAJC30	ELOVL7	MRPL27	PCDHB15	NEU1
FRG1DP	LY6K	CIRBP-AS1	ZNF385D-AS1	BUD23	ERCC8	SLC35B1	LINC01297-DUXAP10-NBEAP6	RAB11FIP2
DEFB115	LNCOC1	CIRBP	UBE2E2	STX1A	NDUFAF2	MRPL21	PCDHB14	SEC31B
MIR3648-1	THEM6	FAM174C	UBE2E1	MIR4284	SMIM15	PSMC5	PCDHB13	BMS1P2
MIR3648-2	SLURP1	EFNA2	NKIRAS1	ABHD11	ZSWIM6	PGAP3	USP17L10	BMS1P1
TEKT4P2	LYPD2	PWWP3A	RPL15	CLDN3	C5orf64	PTRH2	PCDHB12	HSPA12A
TPTE	SLURP2	NDUFS7	NR1D2	CLDN4	LOC101928651	C17orf58	PCDHB11	WAPL
BAGE2	LYNX1-SLURP2	GAMT	THRB	METTL27	KIF2A	CPT1A	USP17L12	ZBTB9
BAGE5	LYNX1	DAZAP1	THRB-AS2	TMEM270	DIMT1	BAIAP3	PCDHB10	CYP26A1
BAGE3	LY6D	RPS15	RARB	ELN	IPO11	GPAT4	USP17L11	TF
BAGE4	GML	APC2	TOP2B	LIMK1	IPO11-LRRC70	TUBD1	USP17L13	TG
BAGE	CYP11B1	C19orf25	MIR4442	EIF4H	LRRC70	STXBP4	LOC102723713	CALY
DUXAP8	CYP11B2	PCSK4	NGLY1	MIR590	HTR1A	UBE2Z	PCDHB16	C5orf38
POTEH	LY6E-DT	REEP6	OXSM	LAT2	RNF180	ADAM9	PCDHB18P	SNHG32
OR11H1	LY6E	ADAMTSL5	LINC00692	RFC2	RGS7BP	MSL1	DRD5P2	CWF19L1
USP17L10	C8orf31	PLK5	LRRC3B	CLIP2	SHISAL2B	SPATA20	GOLGA6L6	MIR1287
PLEKHG4B	LY6L	MEX3D	NEK10	GTF2IRD1	SREK1IP1	SMARCD2	PCDHB17P	RGL2
LRRC14B	LY6H	MBD3	SLC4A7	GTF2I	CWC27	USP32	GOLGA6L2	DDR1
CCDC127	GPIHBP1	UQCR11	EOMES	LOC101926943	TRIM27	BIRC5	PCDHA13	PPP1R11
SDHA	ARHGEF7-AS2	TCF3	CMC1	NCF1	LINC01556	TMEM249	GOLGA6L1	PPP1R10
PDCD6	ARHGEF7	ONECUT3	AZI2	GTF2IRD2	ZNF311	RNFT1	SDHA	IDE
PDCD6-AHRR	TEX29	ATP8B3	ZCWPW2	STAG3L2	LOC100129636	MBTD1	PCDHA12	KIF11
PRIM2	LINC02337	REXO1	RBMS3	SPDYE12P	OR2W1	CASC3	PCDHA11	PPP1R18
MIR548U	SOX1-OT	MIR1909	TGFBR2	RCC1L	OR2B3	SMIM22	PCDHA10	MLN
GCNT1	SOX1	LOC100288123	GADL1	GTF2IRD2B	OR2J1	FBXL20	KCTD7	GRID1-AS1
PRUNE2	SPACA7	KLF16	MIR466	NCF1C	OR2J3	EME1	ZNF92	ACTR1A
FOXB2	UNC79	ABHD17A	STT3B	CASTOR2	OR2J2	GRB7	SBDS	CRTAC1
VPS13A-AS1	PRIMA1	ADAT3	OSBPL10	NSUN5P1	LOC101929006	HEATR6	SNORA22C	SUFU
VPS13A	FAM181A-AS1	SCAMP4	ZNF860	POM121C	OR14J1	CACNG4	LOC441242	DHX16
GNA14	FAM181A	CSNK1G2	GPD1L	SPDYE5	OR5V1	TESMIN	SEC22B3P	FAM170B
GNAQ	ASB2	CSNK1G2-AS1	CMTM8	PMS2P3	OR12D3	RNF43	TMEM248	PIPSL
CEP78	MIR4506	BTBD2	CMTM7	HIP1	OR12D2	CDK12	LOC103908605	EIF5AL1
SPATA31D4	CCDC197	MKNK2	CMTM6	CCL26	OR12D1	SNF8	LOC103908604	LYNX1
SPATA31D3	OTUB2	MOB3A	MIR548AY	CCL24	OR11A1	MED24	SLC6A10P	MRPS22
SPATA31D1	DDX24	IZUMO4	DYNC1LI1	RHBDD2	OR10C1	MED1	MIR548U	SFTPD
BMS1P1	IFI27L1	AP3D1	CNOT10	POR	OR2H1	NHLRC4	OR4F6	SORCS1
SHLD2P1	IFI27	DOT1L	TRIM71	MIR4651	MAS1L	CALCOCO2	KRTAP12-1	SORCS3
LOC101927699	IFI27L2	PLEKHJ1	CCR4	SNORA14A	UBD	UTP18	OR4F4	AJAP1
LOC102724593	PPP4R4	MIR1227	GLB1	TMEM120A	SNORD32B	NDRG1	KRTAP12-3	NCR3
LOC102724488	SERPINA10	MIR6789	TMPPE	STYXL1	OR2H2	MIEN1	SPATA31A6	NPY4R2
SYT15	SERPINA6	SF3A2	CRTAP	MDH2	GABBR1	RAB26	PCDHB19P	CFL1P1
GPRIN2	SERPINA2	AMH	SUSD5	SRRM3	MOG	PSMD3	SPATA31A7	ARHGEF7
NPY4R2	SERPINA1	MIR4321	FBXL2	HSPB1	ZFP57	C16orf45	KRTAP12-2	ARMS2
NPY4R	SERPINA11	JSRP1	UBP1	YWHAG	HLA-F	THRA	SPATA31A5	SPRNP1
LINC00842	SERPINA9	OAZ1	CLASP2	SSC4D	HLA-F-AS1	ORMDL3	KRTAP12-4	FUOM
HNRNPA1P33	SERPINA12	PEAK3	PDCD6IP	ZP3	HCG4	TOB1	SPATA31A3	HSD17B8
BMS1P2-AGAP9	SERPINA4	LINGO3	ARPP21	DTX2	HLA-V	JPT1	OR4F13P	CPN1
BMS1P2	SERPINA5	LSM7	MIR128-2	UPK3B	HLA-G	LETM2	PGM5P2	CYP17A1
SHLD2P3	SERPINA3	SPPL2B	STAC	SPDYE16	HLA-H	NR1D1	DIAPH1	RXRB
ANTXRL	SERPINA13P	TMPRSS9	DCLK3	LOC100133091	HLA-A	RPS6KB1	LOC100509620	STAMBPL1
AGAP14P	GSC	TIMM13	TRANK1	POMZP3	HCG9	JPH1	SEC22B2P	MSX1
FRG2B	DICER1	LMNB2	EPM2AIP1	DTX2P1-UPK3BP1-PMS2P11	ZNRD1ASP	TM2D2	GNAQ	MICA
ANKRD20A9P	MIR3173	MIR7108	MLH1	SPDYE17	HLA-J	ANO1	LOC440570	EXOSC1
TUBA3C	CLMN	GADD45B	LRRFIP2	PMS2P9	POLR1H	SHISA9	PCDHGB7	MICB
LOC101928697	SYNE3	GNG7	LOC152048	SPDYE18	PPP1R11	METRN	PCDHGB6	MARCHF5
TPTE2	SNHG10	MIR7850	GOLGA4	FAM185BP	RNF39	C8orf86	MIR5195	LINC01164
OR4Q3	SCARNA13	DIRAS1	C3orf35	CCDC146	TRIM31	FGFR1	PCDHGB5	ZNRD1ASP
OR4M1	GLRX5	SLC39A3	ITGA9	FGL2	TRIM31-AS1	MAPK15	PCDHGB4	GABBR1
OR4N2	TCL6	SGTA	ITGA9-AS1	GSAP	TRIM40	NME1	OR11H12	MOG
OR4K2	TCL1B	THOP1	CTDSPL	LOC101927243	TRIM10	SHANK2	PCDHGB3	PLEKHA1
OR4K5	TCL1A	ZNF554	MIR26A1	PTPN12	TRIM15	TK1	IGHV1OR15-3	HLA-DQB1-AS1
OR4K1	C14orf132	ZNF555	VILL	APTR	TRIM26	SGK3	PCDHGB2	NPM3
TUBB8B	BDKRB2	ZNF556	PLCD1	RSBN1L	HCG17	ZNF652	OR4M2	KAZALD1
ROCK1P1	BDKRB1	ZNF57	DLEC1	TMEM60	HLA-L	DOC2A	REXO1L2P	SEC23IP
MIR8078	ATG2B	ZNF77	ACAA1	PHTF2	MIR6891	POMK	OR4M1	GPAM
USP14	GSKIP	TLE6	MYD88	MAGI2	TRIM39	IGFALS	LOC105379807	C6orf136
LOC100996740	AK7	TLE2	OXSR1	MAGI2-AS3	TRIM39-RPP21	XKR9	FAM74A6	TACC2
NBPF26	PAPOLA	TLE5	SLC22A13	GNAI1	RPP21	CACNB1	FAM74A7	LOC100287329
NBPF14	VRK1	GNA11	SLC22A14	GNAT3	HLA-E	VWA3A	FAM74A4	DCLRE1A
NBPF15	LINC00618	GNA15	XYLB	CD36	GNL1	SYCP2	HJV	ICE1
LINC02591	LINC02291	LOC100996351	ACVR2B-AS1	SEMA3C	PRR3	ADAM32	H2BC21	RPP30
LOC644634	LINC02312	S1PR4	ACVR2B	HGF	ABCF1	DLX3	FAM74A3	BCCIP
H2BP2	LINC01550	NCLN	EXOG	CACNA2D1	MIR877	DLX4	GUSBP3	WBP1L
H3P4	C14orf177	CELF5	SCN5A	CACNA2D1-AS1	PPP1R10	RHBDL1	GUSB	LOXL4
FCGR1CP	BCL11B	NFIC	SCN10A	PCLO	MRPS18B	RAPGEFL1	GLIDR	WASHC2C
H3-2	SETD3	SMIM24	SCN11A	SEMA3E	ATAT1	RIMS4	PCDHGA8	KNDC1
LINC01145	CCNK	DOHH	WDR48	SEMA3A	C6orf136	C16orf92	PCDHGA7	DMBT1
PDE4DIPP4	CCDC85C	FZR1	GORASP1	SEMA3D	DHX16	RPL19	PCDHGA6	BORCS7
H2BC18	HHIPL1	C19orf71	TTC21A	GRM3	PPP1R18	MAFA	PCDHGA5	MAT1A
FCGR1A	CYP46A1	MFSD12	MIR6822	ELAPOR2	NRM	GSDMB	PCDHGA4	TMEM254
H3C13	EML1	HMG20B	CSRNP1	LOC101927420	MDC1	FAM57B	PCDHGA3	GPRIN2
H4C15	EVL	GIPC3	XIRP1	DMTF1	MDC1-AS1	TCAP	PCDHGA2	GPANK1
H4C14	MIR151B	TBXA2R	CX3CR1	TMEM243	TUBB	WFDC3	PCDHGA1	CKLF-CMTM1
H3C15	MIR342	CACTIN-AS1	CCR8	CROT	FLOT1	MYT1	LOC100996740	ADAM12
H3C14	DEGS2	CACTIN	SLC25A38	ABCB4	IER3	GNG13	FAM74A1	RPP21
H2AC18	YY1	PIP5K1C	RPSA	ABCB1	LINC00243	PPM1E	H2BC18	PPIF
H2AC19	MIR6764	TJP3	SNORA6	RUNDC3B	DDR1	CNGB3	PCDHGA9	LINC00922
H2BC20P	SLC25A29	MIR1268A	SNORA62	SLC25A40	MIR4640	C17orf82	INTS4P2	TSNARE1
H2BC21	MIR345	APBA3	MOBP	DBF4	GTF2H4	LRRC3C	INTS4P1	WDFY4
H2AC20	SLC25A47	MRPL54	MYRIP	ADAM22	VARS2	ABCC3	SPATA31D3	COX15
H2AC21	WARS1	RAX2	EIF1B-AS1	SRI	SFTA2	NME1-NME2	MST1P2	CHAT
BOLA1	WDR25	MATK	EIF1B	SRI-AS1	MUCL3	MTERF3	PCDHGB1	HTRA1
SV2A	BEGAIN	ZFR2	ENTPD3	STEAP4	HCG21	MTBP	SPATA31D4	ENTPD1-AS1
SF3B4	LINC00523	ATCAY	ENTPD3-AS1	ZNF804B	MUC21	YWHAZ	SPATA31D1	MIR548E
MTMR11	DLK1	NMRK2	RPL14	TEX47	MUC22	DCAF13	FAM72D	NDRG1
OTUD7B	MIR2392	DAPK3	ZNF619	STEAP2-AS1	C6orf15	NUDCD1	FAM72C	SYCE1
VPS45	MEG3	MIR637	ZNF620	STEAP1	PSORS1C1	RAD21	LOC100287704	CALHM1
PLEKHO1	MIR770	EEF2	ZNF621	STEAP2	CDSN	RAD54B	WHAMMP3	CALHM2
ANP32E	MIR493	SNORD37	CTNNB1	CFAP69	PSORS1C2	DSCC1	LOC554249	GRK5
CA14	MIR337	PIAS4	ULK4	LOC101927446	CCHCR1	ATAD2	LOC101927429	CAMTA1
APH1A	MIR665	ZBTB7A	TRAK1	GTPBP10	TCF19	SQLE	OR4K2	CYTL1
C1orf54	RTL1	MAP2K2	CCK	CLDN12	POU5F1	MRPL13	GNA14	NPHP4
CIART	MIR431	CREB3L3	LYZL4	CDK14	HCG27	E2F5	SV2A	TBC1D12
MRPS21	MIR433	SIRT6	VIPR1	FZD1	HLA-C	NDUFB9	TYW1	VARS2
PRPF3	MIR127	ANKRD24	VIPR1-AS1	MTERF1	HLA-B	TPD52	DUXAP10	VARS1
RPRD2	MIR432	EBI3	SEC22C	AKAP9	MICA	FZD6	LOC100287834	MUC16
TARS2	MIR136	YJU2	SS18L2	CYP51A1	HCP5	NDUFAF6	KRTAP10-3	HNRNPA1P33
MIR6878	MEG8	SHD	NKTR	CYP51A1-AS1	MICB	ZNF572	KRTAP10-2	TLX1NB
ECM1	SNORD112	TMIGD2	LOC101928323	LRRD1	MCCD1	MAL2	KRTAP10-5	CALHM3
ADAMTSL4	MIR370	FSD1	ZBTB47	KRIT1	ATP6V1G2-DDX39B	ZHX1-C8orf76	KRTAP10-4	C8orf31
MIR4257	SNORD113-1	STAP2	KLHL40	MIR1285-1	DDX39B	CCNE2	KRTAP10-7	HLA-F-AS1
ADAMTSL4-AS1	SNORD113-2	MPND	HHATL	ANKIB1	SNORD117	MUC1	KRTAP10-6	CYP11B2
MCL1	SNORD113-3	SH3GL1	CCDC13	GATAD1	SNORD84	LAPTM4B	PCDHGC5	CYP11B1
ENSA	SNORD113-4	CHAF1A	CCDC13-AS1	ERVW-1	DDX39B-AS1	WWP1	KRTAP10-9	MIR5004
GOLPH3L	SNORD113-5	UBXN6	HIGD1A	PEX1	ATP6V1G2	AURKA	PCDHGC4	PYROXD2
HORMAD1	SNORD113-6	MIR4746	ACKR2	RBM48	NFKBIL1	TSPYL5	KRTAP10-8	AMOTL2
CTSS	SNORD113-7	HDGFL2	CYP8B1	FAM133B	LOC100287329	C2CD4D	PCDHGC3	MUC21
CTSK	SNORD113-8	PLIN4	ZNF662	CDK6	LTA	ZBTB18	REREP3	MUC22
ARNT	SNORD113-9	PLIN5	KRBOX1	SAMD9	TNF	BCAS4	PDE4DIP	PNLIPRP1
SETDB1	SNORD114-1	LRG1	GASK1A	SAMD9L	LTB	ATP9A	TSPEAR	PNLIPRP2
CERS2	SNORD114-2	SEMA6B	POMGNT2	HEPACAM2	LST1	AARD	NBEAP1	CUEDC2
ANXA9	SNORD114-3	TNFAIP8L1	SNRK	VPS50	NCR3	PPP1R3D	H3-2	LDB1
MINDY1	SNORD114-4	MYDGF	SNRK-AS1	CALCR	AIF1	CPNE1	OR4F15	CPXM2
PRUNE1	SNORD114-5	DPP9	ANO10	MIR653	PRRC2A	CAPN9	LOC100996643	PRR3
BNIPL	SNORD114-6	DPP9-AS1	ABHD5	MIR489	SNORA38	S100A1	LOC107985911	CHD5
C1orf56	SNORD114-7	MIR7-3HG	MIR138-1	MIR4652	MIR6832	SLC17A9	TAF7	LDB3
CDC42SE1	SNORD114-8	MIR7-3	TOPAZ1	TFPI2	BAG6	PTPN1		TENT4A
MLLT11	SNORD114-9	FEM1A	TCAIM	GNGT1	APOM	RDH10		INSYN2A
GABPB2	SNORD114-10	TICAM1	ZNF445	GNG11	C6orf47	EEF1A2		TMEM191B
SEMA6C	SNORD114-11	PLIN3	ZNF852	BET1	GPANK1	AGT		GRM4
TNFAIP8L2	SNORD114-12	ARRDC5	ZKSCAN7	COL1A2	CSNK2B	PARD6B		ABHD16A
TNFAIP8L2-SCNM1	SNORD114-13	UHRF1	ZKSCAN7-AS1	CASD1	LY6G5B	SPAG4		SFR1
LYSMD1	SNORD114-14	MIR4747	ZNF660	SGCE	LY6G5C	CNBD2		CFAP46
SCNM1	SNORD114-15	KDM4B	ZNF660-ZNF197	PEG10	ABHD16A	TIMM50		CFAP43
TMOD4	SNORD114-16	PTPRS	ZNF197	PPP1R9A	MIR4646	TP63		ARMH3
VPS72	SNORD114-17	ZNRF4	ZNF35	PON1	LY6G6F	PABPC1L		SNORD52
PIP5K1A	SNORD114-18	TINCR	ZNF502	PON3	LY6G6F-LY6G6D	PSMD8		GLRX3
PSMD4	SNORD114-19	SAFB2	ZNF501	PON2	LY6G6E	ZNF566		UBE2QL1
ZNF687-AS1	SNORD114-20	SAFB	KIAA1143	ASB4	LY6G6D	GGT7		TAPBP
ZNF687	SNORD114-21	MICOS13	KIF15	PDK4	LY6G6C	EXOC3-AS1		ACTA2
PI4KB	SNORD114-22	HSD11B1L	MIR564	DYNC1I1	MPIG6B	ZNF567		CYP26C1
RFX5	SNORD114-23	RPL36	TMEM42	SLC25A13	DDAH2	RPS16		SNORD48
SELENBP1	SNORD114-24	LONP1	TGM4	MIR591	CLIC1	MRPS12		NDUFS6
PSMB4	SNORD114-25	CATSPERD	ZDHHC3	SEM1	MSH5	C20orf27		CDHR1
POGZ	SNORD114-26	PRR22	EXOSC7	DLX6-AS1	MSH5-SAPCD1	ZNF461		IFIT1B
CGN	SNORD114-27	DUS3L	CLEC3B	DLX6	SAPCD1	LRFN1		MMRN2
TUFT1	SNORD114-28	NRTN	CDCP1	DLX5	SAPCD1-AS1	MICB		CFAP58
MIR554	SNORD114-29	FUT6	TMEM158	SDHAF3	VWA7	VN1R1		RBM20
SNX27	SNORD114-30	FUT3	LARS2	TAC1	VARS1	NECTIN2		CLRN3
CELF3	SNORD114-31	FUT5	LARS2-AS1	ASNS	LSM2	ZNF419		INA
RIIAD1	MIR379	NDUFA11	LIMD1	CZ1P-ASNS	HSPA1L	ZNF350		PNLIPRP3
MRPL9	MIR411	VMAC	SACM1L	CCZ1P-OR7E38P	HSPA1A	SALL4		PAOX
OAZ3	MIR299	CAPS	SLC6A20	OCM2	HSPA1B	BCAM		MIR3158-2
TDRKH	MIR380	RANBP3	LZTFL1	LMTK2	SNHG32	CBLC		CCDC186
LINGO4	MIR1197	LOC100128568	CCR9	BHLHA15	SNORD48	SYNE4		MIR3158-1
RORC	MIR323A	RFX2	FYCO1	TECPR1	SNORD52	RNF168		ASAP1
C2CD4D	MIR758	ACSBG2	CXCR6	BRI3	NEU1	PIGX		NT5C2
C2CD4D-AS1	MIR494	MLLT1	XCR1	BAIAP2L1	SLC44A4	NMNAT3		AGPAT1
THEM5	MIR1193	ACER1	CCR1	NPTX2	EHMT2	TMEM44		ADD3
THEM4	MIR543	CLPP	CCR3	TMEM130	C2	PLD1		RNF5
S100A10	MIR495	ALKBH7	CCR2	TRRAP	ZBTB12	PPP2R3A		OC90
S100A11	MIR376C	PSPN	CCR5AS	MIR3609	C2-AS1	ATP1B3		PDLIM1
LOC100131107	MIR376A2	GTF2F1	CCR5	SCARNA28	CFB	ABCC5		TNKS2
TCHHL1	MIR654	MIR6885	CCRL2	LOC101927550	NELFE	GPR87		MARVELD1
TCHH	MIR376B	MIR6790	LTF	SMURF1	MIR1236	EPHB3		MXI1
RPTN	MIR300	LOC390877	RTP3	KPNA7	SKIV2L	CEP19		SLIT1
HRNR	MIR1185-1	KHSRP	LRRC2	MYH16	DXO	TNFSF10		SMNDC1
FLG	MIR1185-2	MIR3940	TDGF1	ARPC1A	STK19	RPL39L		BNIP3
FLG-AS1	MIR381HG	SLC25A41	FAM240A	ARPC1B	C4A	IL20RB		ACTA2-AS1
FLG2	MIR381	SLC25A23	ALS2CL	PDAP1	C4B_2	GRK7		TSPO2
CRNN	MIR487B	CRB3	TMIE	BUD31	LOC110384692	P2RY1		SHLD2
LCE5A	MIR539	DENND1C	PRSS50	PTCD1	C4B	OSMR		ERCC6
CRCT1	MIR889	TUBB4A	PRSS46P	ATP5MF-PTCD1	CYP21A1P	MLF1		TAF5
LCE3E	MIR544A	TNFSF9	PRSS45P	CPSF4	TNXA	RPL7		CCDC172
LCE3D	MIR655	CD70	PRSS43P	ATP5MF	TNXB	HRASLS		FRMPD2
LCE3C	MIR487A	TNFSF14	PRSS44P	ZNF789	CYP21A2	PXMP4		SMC3
LCE3B	MIR382	C3	PRSS42P	ZNF394	ATF6B	NIM1K		ENO4
LCE3A	MIR134	GPR108	MYL3	ZKSCAN5	FKBPL	ALG1L		ZMIZ1
LCE2D	MIR668	MIR6791	PTH1R	FAM200A	PRRT1	SOX2		PLCE1
LCE2C	MIR485	TRIP10	CCDC12	ZNF655	LOC100507547	RBP1		IER3
LCE2B	MIR323B	SH2D3A	NBEAL2	TMEM225B	PPT2	SPSB4		RPL22
LCE2A	MIR154	VAV1	NRADDP	ZSCAN25	PPT2-EGFL8	TADA1		GML
LCE4A	MIR496	ADGRE1	SETD2	CYP3A5	EGFL8	DNAH14		TRIM39-RPP21
C1orf68	MIR377	ADGRE4P	KIF9-AS1	CYP3A7-CYP3A51P	AGPAT1	NEK3		SOX14
KPRP	MIR541	FLJ25758	KIF9	CYP3A7	MIR6721	ABHD12		HOGA1
LCE1F	MIR409	MBD3L2B	KLHL18	CYP3A4	RNF5	ENTPD6		MIR202
LCE1E	MIR412	MBD3L5	PTPN23	CYP3A43	MIR6833	RUBCNL		DAAM2
LCE1D	MIR369	MBD3L4	SCAP	OR2AE1	AGER	TRIB3		PLEKHS1
LCE1C	MIR410	MBD3L2	ELP6	TRIM4	PBX2	LZTS3		FAM230G
LCE1B	MIR656	MBD3L3	CSPG5	GJC3	GPSM3	ARL11		NHLRC2
LCE1A	DIO3OS	ZNF557	SMARCC1	AZGP1	NOTCH4	PLCB4		SNORD84
LCE6A	MIR1247	INSR	DHX30	AZGP1P1	TSBP1-AS1	SERP2		CFB
SMCP	DIO3	ARHGEF18	MIR1226	ZKSCAN1	TSBP1	PHACTR3		PI4K2A
IVL	LINC00239	PEX11G	MAP4	ZSCAN21	BTNL2	TMEM74B		ANAPC13
SPRR4	PPP2R5C	TEX45	CDC25A	ZNF3	HLA-DRA	PTP4A3		CTBP2
SPRR1A	CCNYL3	ZNF358	MIR4443	COPS6	HLA-DRB5	NINL		C10orf62
SPRR3	UQCRFS1	MCOLN1	CAMP	MCM7	HLA-DRB1	SPERT		NOLC1
SPRR1B	VSTM2B	PNPLA6	ZNF589	MIR25	HLA-DQA1	UGT2B17		PRDX3
SPRR2D	POP4	CAMSAP3	NME6	MIR93	HLA-DQB1	ZSWIM3		FAM160B1
SPRR2A	PLEKHF1	MIR6792	SPINK8	MIR106B	HLA-DQB1-AS1	PIGU		PLAC9
SPRR2B	C19orf12	XAB2	MIR2115	AP4M1	RFC3	NELFCD		BLOC1S2
SPRR2E	CCNE1	PET100	FBXW12	TAF6	NBEA	DDX27		CHST15
SPRR2F	URI1	FRG1BP	PLXNB1	CNPY4	MAB21L1	TP53RK		MCMBP
SPRR2C	ZNF536	FRG1DP	CCDC51	MBLAC1	DCLK1	POFUT1		MIR7159
SPRR2G	TSHZ3	DEFB115	TMA7	LAMTOR4	SOHLH2	MOCS3		HLA-DQA2
LELP1	THEG5	MIR3648-1	ATRIP	MAP11	CCDC169-SOHLH2	HNF4A		ST3GAL1
PRR9	GPX6	MIR3648-2	ATRIP-TREX1	MIR4658	CCDC169	PLAGL2		HLA-DQA1
LORICRIN	GPX5	TEKT4P2	TREX1	GAL3ST4	SPART	COMMD7		NKX2-3
PGLYRP3	ZBED9	TPTE	SHISA5	GPC2	SPART-AS1	OSER1		LHPP
PGLYRP4	HLA-DQA2	BAGE2	PFKFB4	STAG3	CCNA1	SPATA25		AFAP1L2
S100A9	MIR3135B	BAGE5	MIR6823	CASTOR3	SERTM1	ACOT8		ICMT
S100A12	HLA-DQB2	BAGE3	UCN2	PVRIG	RFXAP	PDRG1		FAM170B-AS1
S100A8	HLA-DOB	BAGE4	COL7A1	SPDYE3	SMAD9	NEURL2		SLC16A12
S100A7A	TAP2	BAGE	MIR711	PMS2P1	ALG5	MAP1LC3A		PRRC2A
S100A7	PSMB8	TSPEAR	UQCRC1	STAG3L5P-PVRIG2P-PILRB	EXOSC8	R3HDML		ZFAT-AS1
S100A6	PSMB8-AS1	KRTAP10-1	TMEM89	STAG3L5P	SUPT20H	TNNC2		GLUD1
S100A5	TAP1	KRTAP10-2	SLC26A6	PVRIG2P	CSNK1A1L	GTF3A		MMS19
S100A4	PSMB9	KRTAP10-3	MIR6824	MIR6840	POSTN	PMEPA1		PPT2
LOC101928034	HLA-DMB	KRTAP10-4	CELSR3	PILRB	TRPC4	ACTL10		CPEB3
S100A3	HLA-DMA	KRTAP10-5	MIR4793	PILRA	UFM1	LIME1		FANK1
S100A2	BRD2	KRTAP10-6	LINC02585	ZCWPW1	FREM2	SLC13A3		FRMPD2B
S100A16	HLA-DOA	KRTAP10-7	NCKIPSD	MEPCE	STOML3	ID1		C10orf82
S100A14	HLA-DPA1	KRTAP10-8	IP6K2	PPP1R35	PROSER1	TMEM255B		PHF1
S100A13	HLA-DPB1	KRTAP10-9	PRKAR2A	C7orf61	NHLRC3	WFDC10A		WDR46
S100A1	HLA-DPB2	KRTAP10-10	SLC25A20	TSC22D4	LHFPL6	ROMO1		AS-PTPRE
CHTOP	COL11A2	KRTAP10-11	ARIH2OS	NYAP1	COG6	DUSP15		TRIM8
SNAPIN	RXRB	KRTAP12-4	ARIH2	AGFG2	MIR4305	RPS21		MTG1
ILF2	SLC39A7	KRTAP12-3	P4HTM	SAP25	FOXO1	GRK1		TCTN3
NPR1	HSD17B8	KRTAP12-2	WDR6	ZASP	MIR320D1	CLDN15		DENND10
MIR8083	MIR219A1	KRTAP12-1	DALRD3	LRCH4	MRPS31	F10		TK2
INTS3	RING1	KRTAP10-12	MIR425	FBXO24	SLC25A15	FAM83C		ANXA8
SLC27A3	HCG25	DUXAP8	NDUFAF3	PCOLCE-AS1	TPTE2P5	TOP1MT		RRP12
GATAD2B	VPS52	POTEH	MIR191	PCOLCE	MIR621	XXYLT1		MIR548AG2
DENND4B	RPS18	OR11H1	IMPDH2	MOSPD3	SUGT1P3	DNAJC19		CEP55
CRTC2	B3GALT4	USP17L10	QRICH1	TFR2	ELF1	RICTOR		TCF19
SLC39A1	WDR46	USP17L11	QARS1	ACTL6B	WBP4	RAP2B		HELLS
MIR6737	MIR6873	USP17L18	MIR6890	GNB2	MIR3168	FAM86C1		C10orf71
CREB3L4	PFDN6	USP17L20	USP19	GIGYF1	KBTBD6	CLPB		BRD2
JTB	MIR6834	USP17L12	LAMB2	POP7	LOC101929140	LMTK2		C10orf88B
RAB13	RGL2	USP17L21	CCDC71	EPO	KBTBD7	NADSYN1		GNL1
RPS27	TAPBP	USP17L13	KLHDC8B	ZAN	MTRF1	IKBKB		MIR877
NUP210L	ZBTB22	USP17L15	C3orf84	EPHB4	NAA16	MCM7		PAX2
MIR5698	DAXX	USP17L17	IHO1	SLC12A9	OR7E37P	RNF121		OR5V1
TPM3	KIFC1	USP17L19	C3orf62	TRIP6	RGCC	BAIAP2L1		KIFC1
MIR190B	PHF1	USP17L22	MIR4271	MIR6875	VWA8	SIAH2		LINC00842
C1orf189	KLRC2	USP17L27	USP4	SRRT	MIR5006	IL1RAP		EXOC6
C1orf43	KLRC1	USP17L28	GPX1	UFSP1	DGKH	MCM2		FAM90A26
UBAP2L	TMEM98	USP17L25	RHOA	ACHE	AKAP11	EPHB4		TRIM31-AS1
HAX1	SPACA3	USP17L24	TCTA	MUC3A	TNFSF11	PLOD3		CEP63
AQP10	ASIC2	USP17L5	AMT	PSKH2	FAM216B	NUMA1		RGR
ATP8B2	CCL2	USP17L29	NICN1	ATP6V0D2	EPSTI1	ARPC1A		MOCS1
IL6R-AS1	CCL7	USP17L26	DAG1	SLC7A13	DNAJC15	IRX2		HLA-DQB2
IL6R	CCL11	USP17L30	BSN	WWP1	ENOX1	C5orf38		HLA-DQB1
SHE	CCL8	USP17L9P	APEH	RMDN1	CCDC122	SLC25A13		PRR23C
TDRD10	CCL13	USP17L6P	MST1	CPNE3	LACC1	DBF4		CCL13
UBE2Q1	CCL1	KLB	RNF123	CNGB3	LINC00390	CHCHD6		CCL11
UBE2Q1-AS1	C17orf102	RPL9	AMIGO3	CNBD1	SMIM2-AS1	RSPH9		MIR4472-1
CHRNB2	TMEM132E	LIAS	GMPPB	DCAF4L2	SMIM2	OR2A7		ADCY8
ADAR	CCT6B	UGDH	IP6K1	MMP16	MIR8079	FAM157A		MIR646
KCNN3	FAM230G	UGDH-AS1	CDHR4	RIPK2	SERP2	MRPS18A		PAPSS2
PMVK	LOC107987389	SMIM14	INKA1	OSGIN2	TSC22D1	MAD2L1BP		TM9SF3
PBXIP1	GGTLC3	UBE2K	UBA7	NBN	TSC22D1-AS1	GTPBP10		GPR153
PYGO2	TMEM191B	PDS5A	MIR5193	DECR1	NUFIP1	C5orf34		C10orf99
LOC101928120	PI4KAP1	LOC344967	TRAIP	CALB1	GPALPP1	ARAP1		PCGF6
SHC1	RIMBP3	N4BP2	CAMKV	TMEM64	GTF2F2	VPS50		C10orf90
CKS1B	CEP104	RHOH	MST1R	NECAB1	KCTD4	DHCR7		HSPA1L
MIR4258	DFFB	CHRNA9	MON1A	C8orf88	TPT1	CDC5L		PCGF5
FLAD1	C1orf174	RBM47	RBM6	PIP4P2	SNORA31	ANKIB1		RNLS
LENEP	AJAP1	MIR4802	RBM5	OTUD6B	SLC25A30	KLC4		MGMT
ZBTB7B	MIR4689	NSUN7	RBM5-AS1	LRRC69	COG3	CEP97		C10orf95
DCST2	NPHP4	NBPF15	SEMA3F-AS1	MIR4661	ERICH6B	TBCC		NMNAT3
DCST1	KCNAB2	LINC02591	SEMA3F	SLC26A7	CBY2	GTPBP2		LOC110384692
DCST1-AS1	CHD5	LOC644634	GNAT1	RUNX1T1	SIAH3	BET1		LOC102724488
ADAM15	RPL22	H2BP2	SLC38A3	FLJ46284	ZC3H13	BICRAL		GTF2H4
EFNA4	RNF207	H3P4	GNAI2	TRIQK	CPB2-AS1	CNPY3		WDR11
EFNA3	ICMT	FCGR1CP	MIR5787	MIR8084	CPB2	ARPC1B		NUDT9P1
EFNA1	HES3	H3-2	SEMA3B	C8orf87	LCP1	CLDND1		MORN4
SLC50A1	GPR153	LINC01145	MIR6872	LINC00535	LRRC63	PHLDB2		C10orf88
DPM3	LOC101928279	PDE4DIPP4	LSMEM2	CIBAR1	RUBCNL	OARD1		EEF1AKMT2
KRTCAP2	MSX1	H2BC18	IFRD2	RBM12B	LINC01198	AARS2		HSPA1B
TRIM46	CYTL1	FCGR1A	HYAL3	RBM12B-AS1	LOC112268117	PLXNA1		HSPA1A
MUC1	STK32B	H3C13	NAA80	TMEM67	LRCH1	UBR2		FAM25C
MIR92B	LINC01587	H4C15	HYAL1	MIR378D2	ESD	FOXP4		CLSTN2
THBS3	EVC2	H4C14	HYAL2	PDP1	HTR2A	RPL7L1		C1orf174
MTX1	EVC	H3C15	TUSC2	CDH17	SUCLA2	ORC5		FAM25A
GBAP1	UGT2B17	H3C14	RASSF1	GEM	NUDT15	USP49		LINC01591
GBA	DAAM2	H2AC18	RASSF1-AS1	RAD54B	MED4	MRPL14		MIR146B
FAM189B	DAAM2-AS1	H2AC19	ZMYND10	FSBP	MED4-AS1	VEGFA		CTAGE7P
SCAMP3	MOCS1	H2BC20P	NPRL2	VIRMA	ITM2B	CTAGE4		TNF
CLK2	LRFN2	H2BC21	CYB561D2	LOC100288748	RB1	NFYA		CDH5
HCN3	UNC5CL	H2AC20	TMEM115	ESRP1	LPAR6	BASP1		CDH4
PKLR	TSPO2	H2AC21	CACNA2D2	DPY19L4	RCBTB2	LAMTOR1		FGF8
FDPS	TACR2	MCL1	C3orf18	INTS8	CYSLTR2	KLHDC3		MIR1236
RUSC1-AS1	TSPAN15	ENSA	HEMK1	CCNE2	FNDC3A	YIPF3		FAM25G
RUSC1	NEUROG3	GOLPH3L	CISH	NDUFAF6	MLNR	KIFC2		FAM25E
ASH1L	FAM241B	MARVELD2	MAPKAPK3	TP53INP1	CDADC1	POLR1C		SLC39A7
MIR555	COL13A1	OCLN	DOCK3	MIR3150BHG	CAB39L	RRP36		LZTS2
POU5F1P4	MACROH2A2	GTF2H2C	MIR4787	MIR3150B	SETDB2	BUD31		LINC01587
ASH1L-AS1	AIFM2	GTF2H2C_2	MANF	MIR3150A	SETDB2-PHF11	POLH		STK32B
MSTO1	TYSND1	GTF2H2B	RBM15B	PLEKHF2	PHF11	TJAP1		STK32C
MSTO2P	SAR1A	GUSBP3	DCAF1	C8orf37	RCBTB1	ZKSCAN5		NUTM2A
YY1AP1	PPA1	GUSBP16	RAD54L2	C8orf37-AS1	ARL11	DNPH1		TECTB
SCARNA26A	NPFFR1	LOC101929599	TEX264	GDF6	EBPL	ZNF394		NKX6-2
DAP3	LRRC20	SERF1A	GRM2	UQCRB	KPNA3	MED12L		FKBPL
GON4L	EIF4EBP2	SERF1B	IQCF6	MTERF3	CTAGE10P	FYTTD1		FAM24B
SYT11	NODAL	SMN1	IQCF3	PTDSS1	SPRYD7	ACTL6A		FAM24A
RIT1	PALD1	SMN2	IQCF2	LOC102724804	DLEU2	WDR53		TAP2
KHDC4	PRF1	GUSBP14	IQCF5-AS1	SDC2	MIR3613	RFC4		TAP1
SNORA80E	ADAMTS14	GTF2H2	IQCF5	CPQ	TRIM13	PCYT1A		LEMD2
SCARNA4	TBATA	GUSBP15	IQCF1	LOC101927066	KCNRG	MAGEF1		SLCO2A1
RXFP4	SGPL1	LOC441081	RRP9	TSPYL5	MIR16-1	TP53TG5		ADAM8
ARHGEF2	PCBD1	GUSBP17	PARP3	MTDH	MIR15A	PFN2		NUTM2E
MIR6738	UNC5B	NAIP	GPR62	LAPTM4B	DLEU1	TCTEX1D2		NUTM2D
SSR2	SLC29A3	OCLNP1	PCBP4	MATN2	ST13P4	NOL4L		ZNF311
UBQLN4	CDH23	RASSF4	ABHD14B	RPL30	DLEU7	B3GNT5		NUTM2B
LAMTOR2	CDH23-AS1	DEPP1	ABHD14A	SNORA72	DLEU7-AS1	SGK2		CEP104
RAB25	C10orf105	ZNF22-AS1	ABHD14A-ACY1	ERICH5	RNASEH2B-AS1	P3H4		MIR609
MEX3A	VSIR	ZNF22	ACY1	RIDA	RNASEH2B	LRRC37A		NOTCH4
LMNA	MIR7152	RSU1P2	RPL29	POP1	GUCY1B2	SLC24A3		MIR608
SEMA4A	PSAP	ANKRD30BP3	DUSP7	NIPAL2	FAM124A	CTDSP2		MIR607
SLC25A44	CHST3	MIR3156-1	LINC00696	KCNS2	SERPINE3	OS9		MIR606
PMF1	SPOCK2	OR13A1	POC1A	STK3	MIR5693	EGFR		ITPR3
PMF1-BGLAP	ASCC1	ALOX5	ALAS1	OSR2	INTS6	AEBP1		EDRF1-AS1
BGLAP	ANAPC16	LOC102724323	TLR9	VPS13B	MIR4703	SEC61G		LOC101928279
PAQR6	DDIT4	MARCHF8	TWF2	MIR599	WDFY2	LANCL2		BMS1P21
BDP1	DNAJB12	ZFAND4	PPM1M	MIR875	DHRS12	WEE2		LOC100130698
OR4F6	MICU1	AGAP10P	WDR82	COX6C	TMEM272	NIPSNAP2		GOLGA7B
OR4F15	MCU	FAM111B	MIRLET7G	RGS22	CCDC70	SUMF2		BAG6
OR4F13P	MIR4676	FAM111A	GLYCTK	FBXO43	ATP7B	MRPS17		ZFP57
OR4F4	OIT3	DTX4	MIR135A1	POLR2K	ALG11	VOPP1		BAG3
FAM138E	PLA2G12B	MPEG1	DNAH1	SPAG1	UTP14C	ANAPC15		RAB6B
MIR1302-2	P4HA1	ASRGL1	BAP1	RNF19A	NEK5	LRTOMT		TMEM132E
MIR1302-9	NUDT13	SCGB1A1	PHF7	MIR4471	NEK3	YES1		ANKRD22
MIR1302-10	ECD	AHNAK	SEMA3G	ANKRD46	MRPS31P5	NAALADL2		TRAPPC9
MIR1302-11	FAM149B1	EEF1G	TNNC1	SNX31	THSD1	RAD52		LSM2
WASH3P	DNAJC9	MIR3654	NISCH	PABPC1	VPS36	ZDHHC11		LRFN2
MIR6859-1	DNAJC9-AS1	MIR6747	STAB1	YWHAZ	CKAP2	FGF12		HECTD2-AS1
MIR6859-2	MRPS16	TUT1	NT5DC2	ZNF706	HNRNPA1L2	JAK2		LINC02881
MIR6859-3	CFAP70	MTA2	SMIM4	NACA4P	SUGT1	PLEKHG4B		PSCA
MIR6859-4	ANXA7	EML3	PBRM1	GRHL2	CNMD	RAD51AP1		PTPN20
DDX11L9	MSS51	ROM1	GNL3	NCALD	MIR759	MYL12B		MIR4788
DDX11L17	PPP3CB	B3GAT3	SNORD136	MIR5680	PCDH8	GSTT2B		MIR6721
FAM86DP	PPP3CB-AS1	GANAB	SNORD19	RRM2B	OLFM4	FBXL14		MIR1275
MIR1324	USP54	INTS5	SNORD19B	UBR5	MIR1297	DNAH5		HIF1AN
FRG2C	MYOZ1	C11orf98	SNORD69	ODF1	MIR5007	TAS2R43		LINC02870
FRG2EP	SYNPO2L	LBHD1	GLT8D1	KLF10	PRR20C	MYEOV		MSH5-SAPCD1
ZNF717	AGAP5	CSKMT	SPCS1	GASAL1	PRR20A	MCCC1		CHUK
MIR4273	BMS1P4-AGAP5	SNORA57	NEK4	AZIN1	PRR20B	TFDP2		NEURL1-AS1
ROBO2	BMS1P4	UQCC3	ITIH1	MAILR	PRR20D	HLTF		KCNAB2
C1QTNF3	GLUD1P3	UBXN1	ITIH3	ATP6V1C1	PRR20E	C3orf33		ADRA2A
LOC646652	SEC24C	LRRN4CL	ITIH4	LINC01181	PCDH17	KCNMB3		LY6E-DT
GHR	FUT11	BSCL2	ITIH4-AS1	BAALC-AS2	DIAPH3	CLCN2		SLC16A12-AS1
CCDC152	CHCHD1	HNRNPUL2-BSCL2	MUSTN1	BAALC	DIAPH3-AS1	IQCB1		PTP4A3
SELENOP	ZSWIM8	GNG3	STIMATE-MUSTN1	MIR3151	TDRD3	LEKR1		EVC
LOC648987	ZSWIM8-AS1	HNRNPUL2	STIMATE	FZD6	MIR3169	POLQ		ZMIZ1-AS1
ANXA2R	NDST2	TTC9C	MIR8064	CTHRC1	PCDH20	PIGZ		SAPCD1
LOC100132356	CAMK2G	ZBTB3	SFMBT1	SLC25A32	LOC102723968	ARHGEF26		MIR2110
LOC100506639	C10orf55	POLR2G	RFT1	DCAF13	LOC647264	KCNMB2		MIR4533
ZNF131	PLAU	TAF6L	PRKCD	LOC105375690	MIR548X2	CEP70		ZNF511
TENM2	VCL	TMEM179B	TKT	RIMS2	MIR4704	PLS1		POLR1H
ZNF733P	AP3M1	MIR6748	DCP1A	DCSTAMP	PCDH9	SLC35G2		FAM53B-AS1
LOC102724738	ADK	TMEM223	CACNA1D	DPYS	PCDH9-AS2	ZDHHC23		LINC00243
LOC100287704	LOC102723439	NXF1	CHDH	MIR548A3	KLHL1	DGKG		TEX36-AS1
LOC100287834	KAT6B	MIR6514	IL17RB	LRP12	ATXN8OS	ILDR1		HCG17
ZNF727	DUSP29	STX5	ACTR8	ZFPM2	DACH1	CCT6A		RPEL1
ZNF735	DUSP13	LOC105369332	SELENOK	ZFPM2-AS1	MZT1	CHCHD2		SFTPA2
ZNF679	SAMD8	WDR74	CACNA2D3	OXR1	BORA	PLSCR2		DPCD
ZNF736	VDAC2	SNHG1	CACNA2D3-AS1	ABRA	DIS3	PXYLP1		JAKMIP3
ZNF680	COMTD1	SNORD22	LRTM1	ANGPT1	PIBF1	IRX4		ABLIM1
ZNF107	ZNF503	SNORD31	WNT5A	RSPO2	KLF5	B4GALT4		HECTD2
MIR6839	ZNF503-AS2	SNORD30	ERC2	EIF3E	KLF12	C3orf70		MROH5
ZNF138	LRMDA	SNORD29	MIR3938	EMC2	LOC100288208	PODXL2		VPS52
ZNF273	MIR606	SNORD28	CCDC66	TMEM74	CTAGE11P	PC		RNF39
ZNF117	KCNMA1	SNORD27	TASOR	TRHR	TBC1D4	TPPP		ZNF503
ERV3-1-ZNF117	KCNMA1-AS1	SNORD26	ARHGEF3	NUDCD1	COMMD6	SLC15A2		BAK1
ERV3-1	DLG5	SNORD25	ARHGEF3-AS1	ENY2	UCHL3	SYT12		DRGX
CCT6P3	DLG5-AS1	SLC3A2	SPATA12	PKHD1L1	LMO7-AS1	IGSF11		IRX1
SNORA22C	POLR3A	LOC101927789	IL17RD	EBAG9	LMO7	PCOLCE2		LINC01561
INTS4P1	RPS24	MALAT1	HESX1	SYBU	LMO7DN	RAB6B		IRX2
ZNF92	ZMIZ1-AS1	TALAM1	APPL1	LOC100132813	KCTD12	A4GNT		KCNIP2
LOC101929322	ZMIZ1	MASCRNA	ASB14	KCNV1	ACOD1	SLC23A1		HCG27
LOC441242	PPIF	SCYL1	LOC105377102	CSMD3	CLN5	ARL17B		IRX4
INTS4P2	ZCCHC24	LTBP3	DNAH12	MIR2053	FBXL3	MYH3		FBXL15
CCT6P1	LOC729815	ZNRD2-AS1	PDE12	TRPS1	MYCBP2	GPS2		SEMA4G
SNORA22	EIF5AL1	ZNRD2	ARF4	EIF3H	MYCBP2-AS1	LHFPL3		SCART1
VKORC1L1	SFTPA2	FAM89B	DENND6A	UTP23	SCEL	CD200		FAM25BP
GUSB	SFTPA1	EHBP1L1	SLMAP	RAD21	SCEL-AS1	CHL1		POLR3A
ASL	NUTM2B-AS1	KCNK7	FLNB	RAD21-AS1	LOC100129307	MYO15A		HCG25
CRCP	NUTM2B	MAP3K11	FLNB-AS1	MIR3610	SLAIN1	RASA4		TLL2
TPST1	NUTM2E	PCNX3	DNASE1L3	AARD	MIR3665	SYCE1L		OR11A1
LINC00174	BMS1P21	MIR4690	ABHD6	SLC30A8	EDNRB-AS1	HHLA2		ATP6V1G2-DDX39B
GS1-124K5.11	MBL1P	SIPA1	HTD2	MED30	EDNRB	RNF222		RPL13AP6
KCTD7	SFTPD	MIR4489	RPP14	EXT1	OBI1-AS1	HOXA3		MIR3663
RABGEF1	TMEM254-AS1	RELA	PXK	SAMD12	POU4F1	TES		SFTPA1
TMEM248	TMEM254	KAT5	PDHB	SAMD12-AS1	OBI1	SUN1		HCG21
SBDS	PLAC9	RNASEH2C	KCTD6	TNFRSF11B	RBM26	COBL		LINC01556
TYW1	ANXA11	AP5B1	ACOX2	COLEC10	NDFIP2-AS1	MACC1		TSBP1
MIR4650-1	LOC100130698	OVOL1	FAM107A	LOC101927513	NDFIP2	ABHD11		HPSE2
MIR4650-2	MAT1A	SNX32	FAM3D-AS1	MAL2	SPRY2	ISPD		PANK1
SCRIB	DYDC1	CFL1	FAM3D	MAL2-AS1	SLITRK1	RUNDC3B		LST1
MIR937	DYDC2	MUS81	CFAP20DC	MIR548AZ	SLITRK6	CREB5		IFIT5
PUF60	PRXL2A	EFEMP2	CFAP20DC-AS1	CCN3	NOD2	TPK1		ACSM6
NRBP2	TSPAN14	CTSW	FHIT	ENPP2	CYLD	ZNF862		PKD2L1
MIR6845	SH2D4B	FIBP	PTPRG	TAF2	MIR3181	IQUB		IFIT1
EPPK1	NRG3	CCDC85B	PTPRG-AS1	DSCC1	LINC02168	CFAP69		MKI67
PLEC	NRG3-AS1	PRAMEF18	C3orf14	DEPTOR	SALL1	MET		IFIT3
MIR661	GHITM	PRAMEF22	FEZF2	COL14A1	LINC00919	CDHR3		IFIT2
PARP10	C10orf99	PRAMEF5	CADPS	MRPL13	TOX3	ZNF789		CCT6B
GRINA	CDHR1	PRAMEF6	SYNPR	MTBP	LOC105371267	EPHA1		TIAL1
SPATC1	LRIT2	PLEKHG4B	SYNPR-AS1	SNTB1	CHD9	FBXO24		LRMDA
OPLAH	LRIT1	LRRC14B	SNTN	HAS2	LOC643802	DMTF1		FRAT1
MIR6846	RGR	CCDC127	C3orf49	LINC01151	RBL2	ITGB8		SOX1
PRECSIT	CCSER2	SDHA	THOC7	ZHX2	AKTIP	ACHE		FRAT2
ANKRD10	GRID1-AS1	PDCD6	ATXN7	DERL1	RPGRIP1L	GPC2		CYP21A1P
LINC00431	GRID1	PDCD6-AHRR	PSMD6-AS2	TBC1D31	FTO	CLDN3		RPS18
OCA2	MIR346	CEP72	PSMD6	FAM83A	LINC02169	MUC12		MIR202HG
HERC2	WAPL	TPPP	PRICKLE2-AS1	MIR4663	IRX3	HOXA2		DZIP1L
LOC645202	OPN4	ZDHHC11B	PRICKLE2	C8orf76	IRX5	TAS2R4		BTRC
LOC100132202	LDB3	ZDHHC11	PRICKLE2-AS3	ZHX1-C8orf76	IRX6	PROCA1		HABP2
GOLGA8F	BMPR1A	BRD9	ADAMTS9	ZHX1	MMP2	AHR		SOX1-OT
GOLGA8G	MMRN2	TRIP13	ADAMTS9-AS1	ATAD2	LPCAT2	MLXIPL		HLA-J
HERC2P9	SNCG	GCNT1	ADAMTS9-AS2	MIR548AA1	CAPNS2	KCP		HLA-H
CDIN1	ADIRF	PRUNE2	MAGI1	MIR548D1	SLC6A2	AGBL3		HLA-L
MIR4522	AGAP11	FOXB2	SLC25A26	NTAQ1	CES1P1	PDGFA		MUCL3
WSB1	FAM25A	VPS13A-AS1	LRIG1	FBXO32	CES1	NPIPB9		NFKBIL1
STT3B	GLUD1	VPS13A	KBTBD8	TSNARE1	CES5A	C7orf71		HLA-B
OSBPL10	SHLD2	GNA14	MIR4272	ADGRB1	GNAO1	ZPBP		MRPS18B
ZNF860	NUTM2A	GNAQ	SUCLG2	ARC	DKFZP434H168	DRC7		HLA-C
GPD1L	NUTM2D	CEP78	TAFA1	JRK	MIR3935	TRIM73		ACSL5
CMTM8	MIR4678	SPATA31D4	TAFA4	PSCA	AMFR	FOXP2		LOC644215
CMTM7	MINPP1	SPATA31D3	EOGT	LY6K	NUDT21	SOSTDC1		EBF3
CMTM6	PAPSS2	SPATA31D1	TMF1	LNCOC1	OGFOD1	PCED1A		HLA-A
MIR548AY	ATAD1	GOLGA1	MIR3136	THEM6	BBS2	TAS2R5		HLA-F
DYNC1LI1	CFL1P1	SCAI	UBA3	SLURP1	MT4	CYP3A5		HLA-G
CNOT10	KLLN	PPP6C	ARL6IP5	LYPD2	MT3	CORO6		HLA-E
TRIM71	PTEN	RABEPK	LMOD3	SLURP2	MT2A	ZNF334		ARC
CCR4	RNLS	HSPA5	FRMD4B	LYNX1-SLURP2	MT1E	LRRN4		PLPP4
GLB1	LIPJ	GAPVD1	MITF	LYNX1	MT1M	CCDC191		TCERG1L
TMPPE	LIPF	MAPKAP1	FOXP1	LY6D	RPH3AL	NYAP1		SHLD2P1
CRTAP	LIPK	PBX3	MIR1284	GML	LOC100506388	L3MBTL1		ANTXRL
SUSD5	LIPN	CCDC183	EIF4E3	CYP11B1	LOC105371430	HOXC11		SHLD2P3
FBXL2	LIPM	CCDC183-AS1	GPR27	CYP11B2	C17orf97	ZNF133		VDAC2
UBP1	ANKRD22	RABL6	PROK2	LY6E-DT	RFLNB	OCM		MIR6873
GLIDR	STAMBPL1	MIR4292	RYBP	LY6E	VPS53	KCNH2		SAPCD1-AS1
FGF7P3	ACTA2-AS1	AJM1	SHQ1	C8orf31	TLCD3A	EFCAB12		CUTA
ANKRD30BP2	ACTA2	PHPT1	GXYLT2	LY6L	GEMIN4	METTL27		C17orf102
POTED	FAS	MAMDC4	PPP4R2	LY6H	DBIL5P	TRIM74		SNORD117
MIR3118-1	MIR4679-2	EDF1	EBLN2	GPIHBP1	GLOD4	ZNF337		C4B_2
ANKRD20A11P	MIR4679-1	TRAF2	PDZRN3	ZFP41	MRM3	LFNG		INPP5A
TSPEAR	CH25H	MIR4479	LOC101927296	GLI4	NXN	AGR3		PDCD11
KRTAP10-2	LIPA	FBXW5	PDZRN3-AS1	ZNF696	LOC101927727	MYH7B		MIR4689
KRTAP10-3	IFIT2	C8G	CNTN3	TOP1MT	TIMM22	2023-03-10		INPP5F
KRTAP10-4	IFIT3	ATN1	FAM86DP	RHPN1-AS1	ABR	RELN		MIR4685
KRTAP10-5	IFIT1B	C12orf57	MIR1324	RHPN1	MIR3183	EBF4		HLA-V
KRTAP10-6	IFIT1	PTPN6	FRG2C	MAFA	BHLHA9	WNT2		MIR4681
KRTAP10-7	IFIT5	MIR200CHG	FRG2EP	ZC3H3	TRARG1	MOGAT3		MIR4680
KRTAP10-8	SLC16A12	MIR200C	ZNF717	GSDMD	YWHAE	B4GALNT2		MIR4682
KRTAP10-9	SLC16A12-AS1	MIR141	MIR4273	LOC100310756	CRK	PVRIG		ZRANB1
KRTAP10-10	PANK1	PHB2	ROBO2	MROH6	MYO1C	TSPAN19		CDSN
KRTAP10-11	MIR107	SCARNA12	ROBO1	NAPRT	INPP5K	NNAT		MIR4679-1
KRTAP12-4	KIF20B	LRP6	MIR3923	EEF1D	PITPNA	SLC13A4		MIR4679-2
KRTAP12-3	HTR7	MANSC1	GBE1	TIGD5	SLC43A2	GDAP1L1		GDF2
KRTAP12-2	RPP30	LOH12CR2	CADM2	PYCR3	SCARF1	COL28A1		ACADSB
KRTAP12-1	ANKRD1	BORCS5	MIR5688	GFUS	RILP	RADIL		MIR4678
KRTAP10-12	NUDT9P1	DUSP16	CADM2-AS2	ZNF623	PRPF8	RHD		BMS1P2-AGAP9
SPATA31A1	PCGF5	CREBL2	VGLL3	ZNF707	TLCD2	TTYH3		CCSER2
ZNF658B	HECTD2-AS1	GPR19	MIR4795	CCDC166	MIR22HG	CDCA7L		ALDH18A1
SPATA31A3	HECTD2	CDKN1B	CHMP2B	MAPK15	MIR22	MICALL2		RPS24
FAM74A3	PPP1R3C	APOLD1	POU1F1	FAM83H	WDR81	TTC26		CUTC
ZNF658	TNKS2	MIR613	HTR1F	MIR4664	SERPINF2	GSAP		KLLN
OR4K15	FGFBP3	DDX47	CGGBP1	IQANK1	SERPINF1	FAM221A		HMX3
GOLGA6L2	BTAF1	RPL13AP20	ZNF654	SCRIB	SMYD4	FKBP9		SLC44A4
NPIPB3	CPEB3	GPRC5A	C3orf38	MIR937	RPA1	MEOX2		NUTM2B-AS1
SMG1P3	MARCHF5	MIR614	EPHA3	PUF60	RTN4RL1	LRRC17		ADIRF
MIR3680-2	IDE	GPRC5D-AS1	ZBED9	NRBP2	DPH1	LAMB4		C6orf47
MIR3680-1	KIF11	GPRC5D	TRIM27	MIR6845	OVCA2	MDFIC		LOC100129636
SLC7A5P2	HHEX	HEBP1	LINC01556	EPPK1	MIR132	SAMD9L		SH3PXD2A
NPIPB4	EXOC6	HTR7P1	ZNF311	PLEC	MIR212	LRGUK		ANKRD1
CDR2	CYP26C1	OCA2	LOC100129636	MIR661	HIC1	ELN		FFAR4
RRN3P3	CYP26A1	HERC2	OR2W1	PARP10	SMG6	AQP1		ANKRD2
SMG1P1	MYOF	LOC645202	OR2B3	GRINA	SRR	GLI3		RPARP-AS1
NPIPB5	CEP55	LOC100132202	OR2J1	SPATC1	TSR1	MEST		CCHCR1
OTOAP1	FFAR4	GOLGA8F	OR2J3	OPLAH	SNORD91B	DPY19L1		CLIC1
	RBP4	GOLGA8G	OR2J2	MIR6846	SNORD91A	UPP1		CC2D2B
	PDE6C	HERC2P9	LOC101929006	EXOSC4	SGSM2	CDK6		VENTX
	FRA10AC1	GOLGA8M	OR14J1	MIR6847	MNT	XRCC2		ZCCHC24
	LGI1	WHAMMP2	OR5V1	GPAA1	LOC284009	NFE2L3		PSD
	SLC35G1	LOC100289656	OR12D3	CYC1	METTL16	SUN3		CDV3
	PIPSL	PDCD6IPP2	OR12D2	SHARPIN	PAFAH1B1	HOXA1		TUBB
	PLCE1	GOLGA6L7	OR12D1	MAF1	CLUH	HOXA7		GFRA1
	PLCE1-AS2	APBA2	OR11A1	WDR97	MIR6776	SFRP4		SLC35G1
	PLCE1-AS1	FAM189A1	OR10C1	HGH1	CCDC92B	DNAH11		ZDHHC16
	NOC3L	NSMCE3	OR2H1	MROH1	MIR1253	TWIST1		PPRC1
	TBC1D12	LOC100130111	MAS1L	MIR7112	RAP1GAP2	IGF2BP3		ZNF503-AS2
	HELLS	TJP1	UBD	SCX	LOC101927911	HOXA5		CLDN18
	CYP2C18	GOLGA8J	SNORD32B	BOP1	OR1D5	HOXA6		LINC01019
	CYP2C19	ULK4P1	OR2H2	HSF1	OR1D2	SP8		VWA2
	CYP2C9	ULK4P2	GABBR1	DGAT1	OR1G1	EN2		HMX2
	CYP2C8	ULK4P3	MOG	MIR6848	OR1A2	ATP6V1C1		VWA7
	ACSM6	GOLGA8T	ZFP57	SCRT1	OR1A1	NSMCE2		AVPI1
	PDLIM1	LINC02249	HLA-F	TMEM249	OR1D4	SCRIB		LINC02145
	SORBS1	CHRFAM7A	HLA-F-AS1	FBXL6	OR3A2	FAM83H		TNXB
	ALDH18A1	DNM1P50	HCG4	SLC52A2	OR3A1	ENY2		TNXA
	TCTN3	GOLGA8R	HLA-V	ADCK5	OR3A4P	SHARPIN		MCCD1
	ENTPD1	LOC100288203	HLA-G	CPSF1	OR1E1	PUF60		AIF1
	ENTPD1-AS1	GOLGA8Q	HLA-H	MIR939	OR3A3	TIGD5		NPS
	CC2D2B	LOC102725021	HLA-A	MIR6849	OR1E2	C8orf76		UBTD1
	CCNJ	GOLGA8H	HCG9	SLC39A4	SPATA22	ZFP41		SHOC2
	MIR3157	ARHGAP11B	ZNRD1ASP	VPS28	ASPA	ELOC		MIR3157
	ZNF518A	LOC100288637	HLA-J	TONSL	TRPV3	EIF3E		LY6G6C
	BLNK	HERC2P10	POLR1H	TONSL-AS1	TRPV1	C8orf59		MIR4483
	DNTT	FAN1	PPP1R11	MIR6893	SHPK	CYHR1		LY6G6D
	OPALIN	MIR4522	RNF39	CYHR1	CTNS	RPL30		MIR4482
	TLL2	WSB1	TRIM31	MIR10400	TAX1BP3	COMMD5		LY6G6E
	TM9SF3	BOLA1	TRIM31-AS1	KIFC2	P2RX5-TAX1BP3	WDYHV1		LY6G6F
	PIK3AP1	SV2A	TRIM40	FOXH1	EMC6	EEF1D		MIR4484
	MIR607	APBB2	TRIM10	PPP1R16A	P2RX5	GPAA1		GDF10
	LCOR	ZNF733P	TRIM15	GPT	ITGAE	ADCK5		SLURP2
	SLIT1	LOC102724738	TRIM26	MFSD3	HASPIN	FBXL6		SNORD32B
	ARHGAP19-SLIT1	LOC100287704	HCG17	RECQL4	NCBP3	VPS28		RYK
	ARHGAP19	LOC100287834	HLA-L	LRRC14	CAMKK1	COX6C		GBF1
	FRAT1	MIR4283-1	MIR6891	LRRC24	P2RX1	GLI4		USP17L10
	FRAT2	MIR4283-2	TRIM39	C8orf82	ATP2A3	CHCHD7		C2-AS1
	RRP12	ZNF727	TRIM39-RPP21	ARHGAP39	ZZEF1	C8orf82		SORBS1
	LOC644215	ZNF735	RPP21	ZNF251	CYB5D2	EPHX1		LBX1
	PGAM1	ZNF679	HLA-E	ZNF34	ANKFY1	LYNX1		VAX1
	EXOSC1	ZNF736	GNL1	RPL8	UBE2G1	CFHR2		SLURP1
	ZDHHC16	ZNF680	PRR3	MIR6850	SPNS3	SUSD4		ATAT1
	MMS19	ZNF107	ABCF1	ZNF517	SPNS2	MFSD3		FAS
	UBTD1	MIR6839	MIR877	LOC100130027	MYBBP1A	PPP1R16A		LY6G5B
	ANKRD2	ZNF138	PPP1R10	ZNF7	GGT6	RPL8		LY6G5C
	HOGA1	ZNF273	MRPS18B	COMMD5	SMTNL2	RPS20		FRA10AC1
	C10orf62	ZNF117	ATAT1	ZNF250	LINC01996	CEBPD		MIR6891
	MORN4	ERV3-1-ZNF117	C6orf136	ZNF16	ALOX15	MROH6		ITPRIP
	PI4K2A	ERV3-1	DHX16	ZNF252P	PELP1	EXOSC4		PLCE1-AS2
	AVPI1	CCT6P3	PPP1R18	TMED10P1	LOC101559451	LRRC69		PLCE1-AS1
	MARVELD1	SNORA22C	NRM	ZNF252P-AS1	ARRB2	C8orf44-SGK3		NRM
	ZFYVE27	INTS4P1	MDC1	C8orf33	MED11	RGS14		DLG5-AS1
	SFRP5	ZNF92	MDC1-AS1	ANKRD18A	CXCL16	NDUFA2		NANOS1
	GOLGA7B	LOC101929322	TUBB	FAM201A	ZMYND15	UQCRQ		UNC5CL
	CRTAC1	LOC441242	FLOT1	CNTNAP3	TM4SF5	LY6E		MIR4294
	R3HCC1L	INTS4P2	IER3	FRG2B	VMO1	ANAPC11		ANXA11
	LOXL4	CCT6P1	LINC00243	KDM5A	GLTPD2	ATOX1		HCG4
	PYROXD2	SNORA22	DDR1	CCDC77	PSMB6	CYP51A1		HCG9
	MIR1287	VKORC1L1	MIR4640	B4GALNT3	PLD2	C4BPB		LOC100507547
	HPS1	GUSB	GTF2H4	NINJ2	MINK1	LRRC45		MIR4296
	MIR4685	ASL	VARS2	NINJ2-AS1	CHRNE	NHLRC1		PSMB8-AS1
	HPSE2	CRCP	SFTA2	WNK1	C17orf107	SHISA4		MIR4295
	MIR6507	TPST1	MUCL3	RAD52	GP1BA	SLC29A1		PNLIP
	CNNM1	LINC00174	HCG21	ERC1	SLC25A11	TDRD10		MIR4297
	GOT1	GS1-124K5.11	MUC21	FBXL14	RNF167	ERO1B		ATP5MD
	NKX2-3	KCTD7	MUC22	WNT5B	PFN1	RAB37		COPB2
	SLC25A28	RABGEF1	C6orf15	MIR3649	ENO3	OXLD1		ARHGAP19
	ENTPD7	TMEM248	PSORS1C1	ADIPOR2	SPAG7	E2F1		ADRB1
	COX15	SBDS	CDSN	CACNA2D4	CAMTA2	DCST1		CUZD1
	CUTC	TYW1	PSORS1C2	LRTM2	MIR6864	SRP54		AGER
	ABCC2	MIR4650-1	CCHCR1	LINC00940	MIR6865	FOXA1		PSORS1C1
	DNMBP	MIR4650-2	TCF19	DCP1B	INCA1	PPP2R3C		PSORS1C2
	DNMBP-AS1	PMS2P4	POU5F1	CACNA1C	KIF1C	BAZ1A		ATE1-AS1
	CPN1	SPDYE21	HCG27	CACNA1C-AS2	KIF1C-AS1	BRMS1L		ARHGAP22
	ERLIN1	STAG3L4	HLA-C	CACNA1C-AS1	SLC52A1	MARC1		UBD
	CHUK	AUTS2	HLA-B	ITFG2-AS1	ZFP3	PSMA6		CDH26
	CWF19L1	GALNT17	MICA	FKBP4	ZNF232	KIAA0391		ASIC2
	SNORA12	MIR3914-1	HCP5	ITFG2	USP6	GEMIN2		PDZD8
	BLOC1S2	MIR3914-2	MICB	NRIP2	ZNF594	FAM177A1		PDZD7
	PKD2L1	CALN1	MCCD1	TEX52	LOC100130950	SPTSSA		OR2B3
	SCD	TYW1B	ATP6V1G2-DDX39B	FOXM1	SCIMP	RALGAPA1		OPN4
	WNT8B	SBDSP1	DDX39B	RHNO1	RABEP1	PAX9		MPIG6B
	SEC31B	SPDYE7P	SNORD117	TULP3	NUP88	TSNARE1		UQCC2
	NDUFB8	POM121	SNORD84	TEAD4	RPAIN	MIPOL1		BTNL2
	HIF1AN	NSUN5P2	DDX39B-AS1	TSPAN9	C1QBP	SLC25A21		TDRD1
	PAX2	TRIM73	ATP6V1G2	LOC100128253	DHX33	COCH		DNMBP
	SLF2	TRIM74	NFKBIL1	PRMT8	DHX33-DT	MEX3A		DLG5
	SEMA4G	LOC541473	LOC100287329	THCAT155	DERL2	KHDRBS3		TLX1
	MIR608	LOC100101148	LTA	CRACR2A	MIS12	MRPS28		MIR4278
	MRPL43	STAG3L1	TNF	PARP11	LOC728392	SLC26A9		SRPRB
	TWNK	STAG3L3	LTB	CCND2-AS1	NLRP1	STK31		SKIV2L
	LZTS2	PMS2P7	LST1	CCND2	WSCD1	BTNL10		FGFR2
	PDZD7	PMS2P5	NCR3	TIGAR	AIPL1	TCF24		BMPR1A
	SFXN3	PMS2P2	AIF1	FGF23	PIMREG	RHBG		C10orf120
	KAZALD1	SPDYE8	PRRC2A	FGF6	PITPNM3	PAK4		MIR107
	TLX1NB	SPDYE11	SNORA38	C12orf4	KIAA0753	FAM98C		CASP7
	TLX1	SPDYE15	MIR6832	RAD51AP1	TXNDC17	NUDT19		BLNK
	LBX1	SPDYE9	BAG6	DYRK4	MED31	SAMD4B		FLOT1
	LBX1-AS1	SPDYE13	APOM	AKAP3	C17orf100	NFKBIB		POLL
	BTRC	SPDYE14	C6orf47	NDUFA9	MIR4520-1	WDR62		TOPBP1
	POLL	SPDYE10P	GPANK1	GALNT8	MIR4520-2	CEBPG		GPSM3
	DPCD	GTF2IP4	CSNK2B	KCNA6	ALOX15P1	SIPA1L3		PSTK
	MIR3158-1	GTF2IP1	LY6G5B	KCNA1	SLC13A5	ECH1		ABCC2
	MIR3158-2	NCF1B	LY6G5C	KCNA5	XAF1	ANKRD27		OR2H2
	FBXW4	NSUN5	ABHD16A	NTF3	FBXO39	EIF3K		OR2H1
	FGF8	TRIM50	MIR4646	ANO2	TEKT1	DYRK1B		TWNK
	NPM3	FKBP6	LY6G6F	VWF	ALOX12-AS1	SARS2		C3orf36
	OGA	FZD9	LY6G6F-LY6G6D	CD9	ALOX12	EID2		UTF1
	KCNIP2-AS1	BAZ1B	LY6G6E	PLEKHG6	RNASEK	PDCD5		AGAP9
	KCNIP2	BCL7B	LY6G6D	TNFRSF1A	RNASEK-C17orf49	PAF1		DDAH2
	ARMH3	TBL2	LY6G6C	SCNN1A	C17orf49	ZNF302		RNF207
	HPS6	MLXIPL	MPIG6B	LTBR	MIR497HG	SUPT5H		CDH11
	LDB1	VPS37D	DDAH2	CD27-AS1	MIR195	WDR88		LTA
	PPRC1	DNAJC30	CLIC1	CD27	MIR497	HKR1		PXYLP1
	NOLC1	BUD23	MSH5	TAPBPL	BCL6B	MED29		LTB
	ELOVL3	STX1A	MSH5-SAPCD1	VAMP1	SLC16A13	ALKBH6		EGFL8
	PITX3	MIR4284	SAPCD1	MRPL51	SLC16A11	FAAP24		DOCK1
	GBF1	ABHD11	SAPCD1-AS1	NCAPD2	CLEC10A	PSMC4		PFDN6
	NFKB2	CLDN3	VWA7	SCARNA10	ASGR2	SERTAD3		C10orf143
	PSD	CLDN4	VARS1	GAPDH	ASGR1	FBL		ATF6B
	FBXL15	METTL27	LSM2	IFFO1	DLG4	BLVRB		LY6G6F-LY6G6D
	CUEDC2	TMEM270	HSPA1L	NOP2	ACADVL	UQCRFS1		NPY4R
	MIR146B	ELN	HSPA1A	CHD4	MIR324	CAPN12		ABRAXAS2
	RPARP-AS1	LIMK1	HSPA1B	SCARNA11	DVL2	AKT2		MAPK8
	C10orf95	EIF4H	SNHG32	LPAR5	PHF23	RYR1		SNORA19
	MFSD13A	MIR590	SNORD48	ACRBP	GABARAP	ZNF573		SNCG
	ACTR1A	LAT2	SNORD52	ING4	CTDNEP1	PLD3		PDE6C
	SUFU	RFC2	NEU1	ZNF384	ELP5	ZNF780B		SNORA12
	TRIM8	CLIP2	SLC44A4	PIANP	CLDN7	CEBPA		BUB3
	ARL3	GTF2IRD1	EHMT2	COPS7A	SLC2A4	ZNF793		HES3
	SFXN2	GTF2I	C2	MLF2	YBX2	MAP3K10		ABCF1
	WBP1L	LOC101926943	ZBTB12	PTMS	EIF5A	EID2B		LGI1
	CYP17A1	NCF1	C2-AS1	LAG3	GPS2	ZNF780A		ATE1
	BORCS7-ASMT	GTF2IRD2	CFB	CD4	NEURL4	ZNF546		TCF7L2
	BORCS7	STAG3L2	NELFE	GPR162	ACAP1	RGS9BP		MAS1L
	AS3MT	SPDYE12P	MIR1236	P3H3	KCTD11	PRAME		STN1
	LOC107984265	RCC1L	SKIV2L	GNB3	TMEM95	ZNF280B		XPNPEP1
	CNNM2	GTF2IRD2B	DXO	CDCA3	TNK1	CLTCL1		SCD
	NT5C2	NCF1C	STK19	USP5	PLSCR3	FBXO17		PPP2R2D
	RPEL1	CASTOR2	C4A	TPI1	TMEM256-PLSCR3	CCER2		NEURL1
	INA	NSUN5P1	C4B_2	SPSB2	TMEM256	TTC9B		RGS10
	PCGF6	POM121C	LOC110384692	LOC105369632	NLGN2	CD200R1L		CMTM1
	TAF5	SPDYE5	C4B	RPL13P5	SPEM1	C19orf47		LYNX1-SLURP2
	ATP5MD	PMS2P3	CYP21A1P	DSTNP2	SPEM2	GAPDHS		CMTM2
	MIR1307	HIP1	TNXA	LRRC23	TMEM102	SLC45A2		CKLF
	PDCD11	CCL26	TNXB	ENO2	FGF11	STEAP1B
	CALHM2	CCL24	CYP21A2	ATN1	CHRNB1	ACP7
	CALHM1	RHBDD2	ATF6B	C12orf57	ZBTB4	VPS37D
	CALHM3	POR	FKBPL	PTPN6	SLC35G6	STXBP5L
	NEURL1-AS1	MIR4651	PRRT1	MIR200CHG	POLR2A	SPTBN4
	NEURL1	SNORA14A	LOC100507547	MIR200C	TNFSF12	STAR
	SH3PXD2A	TMEM120A	PPT2	MIR141	TNFSF12-TNFSF13	ZNF280A
	STN1	STYXL1	PPT2-EGFL8	PHB2	TNFSF13	FEZF1
	SLK	MDH2	EGFL8	SCARNA12	SENP3	ADGRG7
	COL17A1	SRRM3	AGPAT1	EMG1	SENP3-EIF4A1	ZNF639
	MIR936	HSPB1	MIR6721	LPCAT3	EIF4A1	SENP2
	SFR1	YWHAG	RNF5	C1S	SNORA48	TBCCD1
	CFAP43	SSC4D	MIR6833	C1R	SNORD10	LSG1
	MIR609	ZP3	AGER	C1RL	SNORA67	ACAP2
	GSTO1	DTX2	PBX2	C1RL-AS1	CD68	TBL1XR1
	MIR4482	UPK3B	GPSM3	RBP5	LOC100996842	PIK3CA
	GSTO2	SPDYE16	NOTCH4	CLSTN3	MPDU1	FXR1
	ITPRIP	LOC100133091	TSBP1-AS1	PEX5	SOX15	PRKCI
	CFAP58	POMZP3	TSBP1	ACSM4	FXR2	DVL3
	SORCS3	DTX2P1-UPK3BP1-PMS2P11	BTNL2	CD163L1	SHBG	ALG3
	SORCS1	SPDYE17	HLA-DRA	CD163	SAT2	BDH1
	XPNPEP1	PMS2P9	HLA-DRB5	APOBEC1	ATP1B2	EIF2B5
	ADD3-AS1	SPDYE18	HLA-DRB1	GDF3	TP53	ECT2
	ADD3	FAM185BP	HLA-DQA1	DPPA3	WRAP53	MAP3K13
	MXI1	CCDC146	HLA-DQB1	CLEC4C	EFNB3	FAM131A
	SMNDC1	FGL2	HLA-DQB1-AS1	NANOGNB	DNAH2	PARL
	DUSP5	GSAP	HLA-DQA2	NANOG	KDM6B	YEATS2
	SMC3	LOC101927243	MIR3135B	SLC2A14	TMEM88	ECE2
	RBM20	PTPN12	HLA-DQB2	SLC2A3	NAA38	KLHL24
	PDCD4	APTR	HLA-DOB	FOXJ2	CYB5D1	DCUN1D1
	MIR4680	RSBN1L	TAP2	C3AR1	CHD3	MYNN
	BBIP1	TMEM60	PSMB8	NECAP1	SCARNA21	IGF2BP2
	SHOC2	PHTF2	PSMB8-AS1	CLEC4A	RNF227	ATP11B
	RPL13AP6	MAGI2	TAP1	POU5F1P3	KCNAB3	CDCA3
	MIR548E	MAGI2-AS3	PSMB9	ZNF705A	TRAPPC1	FOXM1
	ADRA2A	GNAI1	HLA-DMB	FAM66C	CNTROB	NCAPD2
	GPAM	GNAT3	HLA-DMA	FAM90A1	GUCY2D	FETUB
	TECTB	CD36	BRD2	FAM86FP	ALOX15B	FAM43A
	MIR6715B	SEMA3C	HLA-DOA	LINC02449	ALOX12B	TPRG1
	MIR6715A	HGF	HLA-DPA1	LINC00937	MIR4314	MAP6D1
	ACSL5	CACNA2D1	HLA-DPB1	CLEC6A	ALOXE3	RIT1
	ZDHHC6	CACNA2D1-AS1	HLA-DPB2	CLEC4D	HES7	ATP6V1E2
	VTI1A	PCLO	COL11A2	CLEC4E	PER1	CREG1
	MIR4295	SEMA3E	RXRB	AICDA	MIR6883	SMCO1
	TCF7L2	SEMA3A	SLC39A7	MFAP5	VAMP2	ABHD1
	HABP2	SEMA3D	HSD17B8	RIMKLB	TMEM107	LDHB
	NRAP	GRM3	MIR219A1	A2ML1	SNORD118	TAS2R19
	CASP7	ELAPOR2	RING1	PHC1	MIR4521	TAS2R31
	PLEKHS1	LOC101927420	HCG25	M6PR	BORCS6	ASNS
	MIR4483	DMTF1	VPS52	KLRG1	AURKB	FOXL2NB
	DCLRE1A	TMEM243	RPS18	LINC00612	CTC1	FOXL2
	NHLRC2	CROT	B3GALT4	A2M-AS1	PFAS	LENEP
	ADRB1	ABCB4	WDR46	A2M	SLC25A35	TSTD1
	CCDC186	ABCB1	MIR6873	PZP	RANGRF	KRAS
	MIR2110	RUNDC3B	PFDN6	MIR1244-2	ARHGEF15	ADD2
	TDRD1	SLC25A40	MIR6834	MIR1244-3	ODF4	TFR2
	VWA2	DBF4	RGL2	MIR1244-4	LOC100128288	VWA5B2
	AFAP1L2	ADAM22	TAPBP	MIR1244-1	KRBA2	NLGN1
	ABLIM1	SRI	ZBTB22	LOC642846	RPL26	ADCY10
	LOC101927692	SRI-AS1	DAXX	LINC02367	RNF222	AADACL2
	FAM160B1	STEAP4	KIFC1	LOC728715	NDEL1	C2CD5
	TRUB1	ZNF804B	PHF1	DDX12P	MYH10	MCF2L2
	ATRNL1	TEX47	DAAM2	LOC408186	CCDC42	TBL1Y
	GFRA1	STEAP2-AS1	DAAM2-AS1	KLRB1	SPDYE4	DGAT1
	CCDC172	STEAP1	MOCS1	CLEC2D	GSTT4	PARP10
	PNLIPRP3	STEAP2	LRFN2	CLECL1	LOC391322	NRBP2
	PNLIP	CFAP69	UNC5CL	CD69	GSTT1	OPLAH
	PNLIPRP1	LOC101927446	TSPO2	KLRF1	DDX11L17	ZNF439
	PNLIPRP2	GTPBP10	VDAC2	CLEC2B	DDX11L1	NAPRT
	C10orf82	CLDN12	COMTD1	KLRF2	WASH7P	DCAF15
	HSPA12A	CDK14	ZNF503	CLEC2A	MIR6859-1	ZNF763
	ENO4	FZD1	ZNF503-AS2	CLEC12A-AS1	MIR6859-2	CCDC130
	SHTN1	MTERF1	LRMDA	CLEC12A	MIR6859-3	DDX39A
	VAX1	AKAP9	MIR606	CLEC1B	MIR6859-4	ZNF333
	MIR3663HG	CYP51A1	KCNMA1	CLEC12B	MIR1302-2	ZNF440
	MIR3663	CYP51A1-AS1	KCNMA1-AS1	LOC102724020	MIR1302-9	MRI1
	KCNK18	LRRD1	DLG5	CLEC9A	MIR1302-10	C19orf57
	SLC18A2	KRIT1	DLG5-AS1	CLEC1A	MIR1302-11	PLEKHG6
	PDZD8	MIR1285-1	POLR3A	CLEC7A	FAM138A	STX10
	EMX2OS	ANKIB1	RPS24	OLR1	FAM138F	ZNF136
	EMX2	GATAD1	ZMIZ1-AS1	TMEM52B	FAM138C	ZNF564
	RAB11FIP2	ERVW-1	ZMIZ1	GABARAPL1	OR4F5	ZNF709
	FAM204A	PEX1	PPIF	KLRD1	LOC729737	CACNA1A
	PRLHR	RBM48	ZCCHC24	KLRK1-AS1	LOC100132287	GAB2
	CACUL1	FAM133B	LOC729815	KLRK1	LOC100132062	PLEKHG2
	NANOS1	CDK6	EIF5AL1	KLRC4-KLRK1	OR4F3	ZNF20
	EIF3A	SAMD9	SFTPA2	KLRC4	OR4F29	TRMT1
	SNORA19	SAMD9L	SFTPA1	KLRC3	OR4F16	ZNF44
	DENND10	HEPACAM2	NUTM2B-AS1	KLRC2	LOC100288069	RETREG1
	SFXN4	VPS50	NUTM2B	KLRC1	FAM87B	ZNF443
	PRDX3	CALCR	NUTM2E	EIF2S3B	LINC00115	MAP4K1
	GRK5	MIR653	BMS1P21	KLRA1P	LINC01128	MED21
	MIR4681	MIR489	MBL1P	MAGOHB	FAM41C	PALM3
	RGS10	MIR4652	SFTPD	STYK1	SAMD11	ZNF625
	TIAL1	TFPI2	TMEM254-AS1	YBX3	NOC2L	FBXW9
	BAG3	GNGT1	TMEM254	TAS2R7	KLHL17	GSDMC
	INPP5F	GNG11	PLAC9	TAS2R8	PLEKHN1	ETFRF1
	MCMBP	BET1	ANXA11	TAS2R9	PERM1	ALG8
	SEC23IP	COL1A2	LOC100130698	TAS2R10	HES4	ANKLE1
	MIR4682	CASD1	MAT1A	PRR4	ISG15	ZNF563
	PLPP4	SGCE	DYDC1	PRH1-PRR4	AGRN	ZGLP1
	LINC01561	PEG10	DYDC2	PRH1	RNF223	ZNF559-ZNF177
	WDR11	PPP1R9A	PRXL2A	TAS2R13	C1orf159	SLC7A9
	FGFR2	PON1	TSPAN14	PRH2	LINC01342	BMP7
	ATE1	PON3	SH2D4B	PRH1-TAS2R14	MIR200B	SC5D
	ATE1-AS1	PON2	NRG3	TAS2R14	MIR200A	CAPN5
	NSMCE4A	ASB4	NRG3-AS1	TAS2R50	MIR429	TECR
	TACC2	PDK4	GHITM	TAS2R20	TTLL10	AKIRIN1
	BTBD16	DYNC1I1	C10orf99	TAS2R19	TNFRSF18	COQ8B
	PLEKHA1	SLC25A13	CDHR1	TAS2R31	TNFRSF4	WDR13
	MIR3941	MIR591	LRIT2	TAS2R46	SDF4	NDUFC2
	ARMS2	SEM1	LRIT1	TAS2R43	B3GALT6	APEX1
	HTRA1	DLX6-AS1	RGR	TAS2R30	C1QTNF12	TNFRSF11B
	DMBT1	DLX6	CCSER2	SMIM10L1	UBE2J2	TMEM45B
	LOC112577516	DLX5	GRID1-AS1	TAS2R42	SCNN1D	FKBP1B
	C10orf120	SDHAF3	GRID1	PRB3	ACAP3	ZNF878
	FAM24B-CUZD1	TAC1	MIR346	PRB4	MIR6726	PSCA
	CUZD1	ASNS	WAPL	PRB1	PUSL1	ZNF799
	FAM24B	CZ1P-ASNS	OPN4	PRB2	INTS11	LGSN
	C10orf88B	CCZ1P-OR7E38P	LDB3	ETV6	MIR6727	FAM83A
	FAM24A	OCM2	BMPR1A	BCL2L14	CPTP	RPS28
	C10orf88	LMTK2	MMRN2	LRP6	TAS1R3	SLCO1A2
	PSTK	BHLHA15	SNCG	MANSC1	DVL1	EPOR
	IKZF5	TECPR1	ADIRF	LOH12CR2	MIR6808	INTS4
	ACADSB	BRI3	AGAP11	BORCS5	MXRA8	TMEM241
	HMX3	BAIAP2L1	FAM25A	DUSP16	AURKAIP1	ZNF219
	HMX2	NPTX2	GLUD1	CREBL2	CCNL2	PLEKHF1
	BUB3	TMEM130	SHLD2	GPR19	MRPL20-AS1	SIVA1
	GPR26	TRRAP	NUTM2A	CDKN1B	MRPL20	SHKBP1
	CPXM2	MIR3609	NUTM2D	APOLD1	ANKRD65	VSIG2
	CHST15	SCARNA28	MIR4678	MIR613	TMEM88B	RGL3
	OAT	LOC101927550	MINPP1	DDX47	VWA1	TMPRSS4
	NKX1-2	SMURF1	PAPSS2	RPL13AP20	ATAD3C	KCNG1
	LHPP	KPNA7	ATAD1	GPRC5A	ATAD3B	GJC2
	FAM53B	MYH16	CFL1P1	MIR614	ATAD3A	PRAF2
	FAM53B-AS1	ARPC1A	KLLN	GPRC5D-AS1	TMEM240	SAXO1
	EEF1AKMT2	ARPC1B	PTEN	GPRC5D	SSU72	KCNQ4
	ABRAXAS2	PDAP1	RNLS	HEBP1	FNDC10	CDK16
	ZRANB1	BUD31	LIPJ	HTR7P1	LOC105378586	RNF103-CHMP3
	CTBP2	PTCD1	LIPF	FAM234B	MIB2	MYCN
	MIR4296	ATP5MF-PTCD1	LIPK	GSG1	MMP23B	TCF7L1
	TEX36-AS1	CPSF4	LIPN	EMP1	MMP23A	SALL2
	TEX36	ATP5MF	LIPM	LINC01559	CDK11B	KCNIP3
	EDRF1	ZNF789	ANKRD22	GRIN2B	SLC35E2B	FAM84A
	EDRF1-AS1	ZNF394	STAMBPL1	ATF7IP	CDK11A	TTC39C
	MMP21	ZKSCAN5	ACTA2-AS1	PLBD1	SLC35E2A	DSC2
	UROS	FAM200A	ACTA2	PLBD1-AS1	NADK	USP35
	MIR4484	ZNF655	FAS	GUCY2C	GNB1	AAMDC
	BCCIP	TMEM225B	MIR4679-2	H4-16	LOC105378949	SLBP
	DHX32	ZSCAN25	MIR4679-1	H2AJ	CALML6	FBN3
	FANK1	CYP3A5	CH25H	WBP11	TMEM52	METTL17
	ADAM12	CYP3A7-CYP3A51P	LIPA	C12orf60	CFAP74	PLP2
	C10orf90	CYP3A7	IFIT2	SMCO3	GABRD	TAF4B
	LOC728158	CYP3A4	IFIT3	ART4	PRKCZ	DLL3
	DOCK1	CYP3A43	IFIT1B	MGP	PRKCZ-AS1	WDR45
	INSYN2A	OR2AE1	IFIT1	ERP27	FAAP20	RNF212
	NPS	TRIM4	IFIT5	ARHGDIB	LOC112268219	GDF15
	FOXI2	GJC3	SLC16A12	PDE6H	SKI	CCDC151
	CLRN3	AZGP1	SLC16A12-AS1	RERG	MORN1	PABPC4
	PTPRE	AZGP1P1	PANK1	PTPRO	RER1	EBP
	AS-PTPRE	ZKSCAN1	MIR107	EPS8	PEX10	TTC5
	MKI67	ZSCAN21	KIF20B	STRAP	PLCH2	RIMKLA
	MGMT	ZNF3	HTR7	DERA	PANK4	FXYD7
	EBF3	COPS6	RPP30	SLC15A5	HES5	EPHA10
	MIR4297	MCM7	ANKRD1	MGST1	TNFRSF14-AS1	GPKOW
	C10orf143	MIR25	NUDT9P1	LMO3	TNFRSF14	SLC35A2
	CTAGE7P	MIR93	PCGF5	SKP1P2	PRXL2B	PRICKLE3
	GLRX3	MIR106B	HECTD2-AS1	MIR3974	MMEL1	PAK1
	MIR378C	AP4M1	HECTD2	RERGL	TTC34	PIM2
	TCERG1L	TAF6	PPP1R3C	PIK3C2G	ACTRT2	CCDC120
	LINC01164	CNPY4	TNKS2	PLCZ1	PRDM16-DT	OXCT2
	PPP2R2D	MBLAC1	FGFBP3	CAPZA3	PRDM16	ARHGEF40
	BNIP3	LAMTOR4	BTAF1	PLEKHA5	MIR4251	PRX
	JAKMIP3	MAP11	CPEB3	AEBP2	ARHGEF16	LRRTM1
	GSTT4	MIR4658	MARCHF5	PDE3A	MEGF6	SH3GL2
	LOC391322	GAL3ST4	IDE	SLCO1C1	MIR551A	NDRG2
	GSTT1	GPC2	KIF11	SLCO1B3	TPRG1L	FTSJ1
	MGAM	STAG3	HHEX	SLCO1B3-SLCO1B7	WRAP73	SLC7A10
	CCNYL2	CASTOR3	EXOC6	SLCO1B7	TP73	CCNB3
	ZNF37BP	PVRIG	CYP26C1	SLCO1B1	TP73-AS1	TCP11
	ZNF33B	SPDYE3	CYP26A1	SLCO1A2	CCDC27	HOXC4
	BMS1	PMS2P1	MYOF	IAPP	SMIM1	OTUD5
	MIR5100	STAG3L5P-PVRIG2P-PILRB	CEP55	PYROXD1	LRRC47	BEST2
	RET	STAG3L5P	FFAR4	RECQL	CEP104	PKHD1L1
	CSGALNACT2	PVRIG2P	RBP4	GOLT1B	DFFB	LGALS7B
	RASGEF1A	MIR6840	PDE6C	SPX	C1orf174	MMP7
	FXYD4	PILRB	FRA10AC1	GYS2	AJAP1	ICAM5
	HNRNPF	PILRA	LGI1	LDHB	MIR4689	OMP
	ZNF487	ZCWPW1	SLC35G1	KCNJ8	NPHP4	GPR160
	ZNF239	MEPCE	PIPSL	ABCC9	KCNAB2	UTY
	ZNF485	PPP1R35	PLCE1	CMAS	CHD5	NLGN4Y
	ZNF32-AS3	C7orf61	PLCE1-AS2	ST8SIA1	RPL22	TMSB4Y
	ZNF32	TSC22D4	PLCE1-AS1	C2CD5	RNF207	HSFY2
	ZNF32-AS1	NYAP1	NOC3L	ETNK1	ICMT	SLC7A13
	ZNF32-AS2	AGFG2	TBC1D12	SOX5	HES3	HNF4G
	HNRNPA3P1	SAP25	HELLS	MIR920	GPR153	FOXH1
	LINC00619	ZASP	CYP2C18	LINC00477	ACOT7	SPATC1
	LINC02881	LRCH4	CYP2C19	BCAT1	HES2	OTUD6B
	CXCL12	FBXO24	CYP2C9	C12orf77	ESPN	FBXO43
	TMEM72-AS1	PCOLCE-AS1	CYP2C8	IRAG2	MIR4252	IMPA1
	TMEM72	PCOLCE	ACSM6	CFAP94	TNFRSF25	SLCO5A1
	RASSF4	MOSPD3	PDLIM1	ETFRF1	PLEKHG5	TMTC4
	DEPP1	TFR2	SORBS1	KRAS	NOL9	CRYL1
	ZNF22-AS1	ACTL6B	ALDH18A1	LMNTD1	TAS1R1	IL17D
	ZNF22	GNB2	TCTN3	MIR4302	ZBTB48	PDX1
	RSU1P2	GIGYF1	ENTPD1	RASSF8	KLHL21	RHPN1
	ANKRD30BP3	POP7	ENTPD1-AS1	BHLHE41	PHF13	PRPF6
	MIR3156-1	EPO	CC2D2B	SSPN	THAP3	EIF6
	OR13A1	ZAN	CCNJ	ITPR2	DNAJC11	TLDC2
	ALOX5	EPHB4	MIR3157	INTS13	CAMTA1	TOMM34
	LOC102724323	SLC12A9	ZNF518A	FGFR1OP2	VAMP3	CDH4
	MARCHF8	TRIP6	BLNK	TM7SF3	PER3	COL9A3
	ZFAND4	MIR6875	DNTT	MED21	UTS2	MDM2
	AGAP10P	SRRT	OPALIN	C12orf71	TNFRSF9	TARS
	WASHC2C	UFSP1	TLL2	STK38L	PARK7	TSPAN31
	FAM25E	ACHE	TM9SF3	ARNTL2	ERRFI1	EEF1AKMT3
	AGAP4	MUC3A	PIK3AP1	ARNTL2-AS1	SLC45A1	TOP3A
	PTPN20	CTAGE8	MIR607	SMCO2	RERE	METTL1
	FRMPD2B	CTAGE4	LCOR	PPFIBP1	SNORD128	LLGL1
	BMS1P1	ARHGEF35	SLIT1	REP15	ENO1	CDK4
	SHLD2P1	ARHGEF35-AS1	ARHGAP19-SLIT1	MRPS35	MIR6728	COPS3
	LOC101927699	OR2A1-AS1	ARHGAP19	MANSC4	CA6	FLCN
	LOC102724593	OR2A42	FRAT1	KLHL42	SLC2A7	FRS2
	LOC102724488	OR2A9P	FRAT2	PTHLH	SLC2A5	YEATS4
	SYT15	OR2A20P	RRP12	PPDPF	GPR157	CCT2
	GPRIN2	OR2A7	LOC644215	PTK6	MIR34AHG	ZNF286A
	NPY4R2	ARHGEF34P	PGAM1	SRMS	MIR34A	MAPK7
	NPY4R	OR2A1	EXOSC1	FNDC11	LNCTAM34A	TSFM
	LINC00842	ARHGEF5	ZDHHC16	HELZ2	H6PD	TRIO
	HNRNPA1P33	FOXD4L3	MMS19	GMEB2	SPSB1	SMCR8
	ANXA8	OR4Q3	UBTD1	STMN3	SLC25A33	AVIL
	FAM25C	OR4M1	ANKRD2	RTEL1	TMEM201	GID4
	FAM25G	OR4N2	HOGA1	RTEL1-TNFRSF6B	PIK3CD	ZNF287
	BMS1P2-AGAP9	OR4K2	C10orf62	TNFRSF6B	PIK3CD-AS1	GORAB
	AGAP9	SPATA31A3	MORN4	ARFRP1	CLSTN1	CENPL
	BMS1P2	FAM74A3	PI4K2A	ZGPAT	CTNNBIP1	ELAC2
	SHLD2P3	ZNF658	AVPI1	LIME1	LZIC	TBPL1
	ANTXRL	ZNF658B	MARVELD1	SLC2A4RG	NMNAT1	ALKBH5
	AGAP14P	GLIDR	ZFYVE27	ZBTB46	MIR5697	MIEF2
	FAM25BP	FGF7P3	SFRP5	LOC112268269	RBP7	NCOR1
	ANXA8L1	LOC102724238	GOLGA7B	ABHD16B	UBE4B	ZNF823
	ZNF488	LOC554249	CRTAC1	TPD52L2	KIF1B	C17orf51
	RBP3	FAM74A7	R3HCC1L	DNAJC5	PGD	SHMT1
	GDF2	SPATA31A6	LOXL4	MIR941-1	CENPS	TOM1L2
	GDF10	CNTNAP3B	PYROXD2	MIR941-4	CENPS-CORT	AKAP10
	AGAP13P	CNTNAP3P2	MIR1287	MIR941-5	CORT	FLII
	AGAP12P	LOC103908605	HPS1	MIR941-2	DFFA	PEX3
	FRMPD2	FAM27C	MIR4685	MIR941-3	PEX14	PRPSAP2
	MAPK8	LOC107984035	HPSE2	UCKL1	CASZ1	MAP2K4
	ARHGAP22	FAM27E2	MIR6507	MIR1914	C1orf127	DRC3
	WDFY4	FGF7P6	CNNM1	MIR647	TARDBP	DEPDC1
	LRRC18	LINC01189	GOT1	UCKL1-AS1	MASP2	ALDH3A2
	MIR4294	LOC103908604	NKX2-3	ZNF512B	SRM	PIGL
	VSTM4	CEMIP2	SLC25A28	SAMD10	EXOSC10	FUCA2
	FAM170B-AS1	ABHD17B	ENTPD7	PRPF6	EXOSC10-AS1	FHAD1
	FAM170B	C9orf85	COX15	C20orf204	MTOR	NUP107
	TMEM273	C9orf57	CUTC	SOX18	MTOR-AS1	COX10
	C10orf71	GDA	ABCC2	TCEA2	ANGPTL7	TMEM65
	DRGX	ZFAND5	DNMBP	RGS19	UBIAD1	ZNF18
	ERCC6	TMC1	DNMBP-AS1	MIR6813	DISP3	SLC35E3
	PGBD3	ALDH1A1	CPN1	OPRL1	FBXO2	ULK2
	CHAT	ANXA1	ERLIN1	LKAAEAR1	FBXO44	ARHGAP44
	SLC18A3	PSAT1	CHUK	NPBWR2	FBXO6	LTV1
	C10orf53	CCNYL2	CWF19L1	MYT1	MAD2L2	PHACTR2
	OGDHL	ZNF37BP	SNORA12	PCMTD2	DRAXIN	NATD1
	PARG	ZNF33B	BLOC1S2	LINC00266-1	AGTRAP	CPM
	PARGP1-AGAP4	BMS1	PKD2L1	MIR3648-1	C1orf167	RAB3IP
	PARGP1	ANKRD20A9P	SCD	MIR3648-2	C1orf167-AS1	PRC1
	TIMM23B	TUBA3C	WNT8B	TEKT4P2	MTHFR	BLZF1
	TIMM23B-AGAP6	LOC101928697	SEC31B	TPTE	CLCN6	LRRC75A
	AGAP7P		NDUFB8	BAGE2	NPPA-AS1	ANKRD33B
	MSMB		HIF1AN	BAGE5	NPPA	REPS1
	NCOA4		PAX2	BAGE3	NPPB	ATP23
	TIMM23		SLF2	BAGE4	KIAA2013	AURKB
	AGAP6		SEMA4G	BAGE	PLOD1	FAM126A
	FAM21EP		MIR608	DDX11L17	MFN2	CNOT2
	WASHC2A		MRPL43	DDX11L1	MIIP	SCRN1
	ASAH2		TWNK	WASH7P	MIR6729	SLC47A1
	SGMS1		LZTS2	MIR6859-1	TNFRSF8	MDM1
	SGMS1-AS1		PDZD7	MIR6859-2	MIR7846	SCO1
	ASAH2B		SFXN3	MIR6859-3	TNFRSF1B	EPN2
	A1CF		KAZALD1	MIR6859-4	MIR4632	HELZ2
	PRKG1		TLX1NB	MIR1302-2	VPS13D	CENPV
	MIR605		TLX1	MIR1302-9	SNORA59B	CTH
	CSTF2T		LBX1	MIR1302-10	SNORA59A	B9D2
	DKK1		LBX1-AS1	MIR1302-11	DHRS3	URGCP-MRPS24
	MBL2		BTRC	FAM138A	MIR6730	ADORA2B
	PCDH15		POLL	FAM138F	AADACL4	CYP27B1
	LOC105378311		DPCD	FAM138C	AADACL3	MPP6
	MIR548F1		MIR3158-1	OR4F5	C1orf158	TAB2
	ZWINT		MIR3158-2	LOC729737	PRAMEF12	CPSF6
	MIR3924		FBXW4	LOC100132287	PRAMEF1	RNF112
	IPMK		FGF8	LOC100132062	PRAMEF11	PROSER3
	CISD1		NPM3	OR4F3	HNRNPCL1	IQGAP3
	UBE2D1		OGA	OR4F29	PRAMEF2	MLLT11
	TFAM		KCNIP2-AS1	OR4F16	PRAMEF4	PRRC2C
	BICC1		KCNIP2	LOC100288069	PRAMEF7	CSPP1
	PHYHIPL		ARMH3	FAM87B	PRAMEF8	VCPIP1
	FAM13C		HPS6	LINC00115	PRAMEF6	ZNF704
	SLC16A9		LDB1	LINC01128	PRAMEF9	CALU
	CCDC6		PPRC1	FAM41C	PRAMEF18	IRF4
	LINC01553		NOLC1	SAMD11	PRAMEF25	ASAP1
	ANK3		ELOVL3	NOC2L	PRAMEF26	TPST1
	CDK1		PITX3	KLHL17	PRAMEF27	UTP23
	RHOBTB1		GBF1	PLEKHN1	PRAMEF5	PHACTR1
	TMEM26		NFKB2	PERM1	HNRNPCL4	PPFIA4
	TMEM26-AS1		PSD	HES4	HNRNPCL3	FOXF2
	CABCOCO1		FBXL15	ISG15	HNRNPCL2	GCNT2
	ARID5B		CUEDC2	AGRN	PRAMEF22	MCM8
	RTKN2		MIR146B	RNF223	PRAMEF10	CDC25B
	ZNF365		RPARP-AS1	C1orf159	PRAMEF33	TMEM184A
	ADO		C10orf95	LINC01342	PRAMEF15	SUB1
	EGR2		MFSD13A	MIR200B	PRAMEF13	ZNF131
	NRBF2		ACTR1A	MIR200A	PRAMEF14	SMOX
	JMJD1C		SUFU	MIR429	PRAMEF19	RPL37
	MIR1296		TRIM8	TTLL10	PRAMEF17	AP1S1
	JMJD1C-AS1		ARL3	TNFRSF18	PRAMEF20	BRIX1
	REEP3		SFXN2	TNFRSF4	LRRC38	GATA4
	ANXA2P3		WBP1L	SDF4	PDPN	FDFT1
	CTNNA3		CYP17A1	B3GALT6	PRDM2	NEIL2
	LOC101928961		BORCS7-ASMT	C1QTNF12	KAZN	FAM86B1
	LRRTM3		BORCS7	UBE2J2	TMEM51-AS1	NKD2
	MIR7151		AS3MT	SCNN1D	TMEM51	SEM1
	DNAJC12		LOC107984265	ACAP3	C1orf195	AMACR
	SIRT1		CNNM2	MIR6726	FHAD1	UBE2C
	HERC4		NT5C2	PUSL1	FHAD1-AS1	FOXA2
	MYPN		RPEL1	INTS11	EFHD2	RBBP8NL
	ATOH7		INA	MIR6727	CTRC	CDH17
	PBLD		PCGF6	CPTP	CELA2A	SMURF1
	HNRNPH3		TAF5	TAS1R3	CELA2B	PDAP1
	RUFY2		ATP5MD	DVL1	CASP9	HMGCS1
	DNA2		MIR1307	MIR6808	DNAJC16	TAF6
	SLC25A16		PDCD11	MXRA8	AGMAT	ZKSCAN1
	TET1		CALHM2	AURKAIP1	DDI2	UFSP1
	CCAR1		CALHM1	CCNL2	RSC1A1	WFDC10B
	SNORD98		CALHM3	MRPL20-AS1	PLEKHM2	BRI3
	STOX1		NEURL1-AS1	MRPL20	SLC25A34	ZNF3
	DDX50		NEURL1	ANKRD65	SLC25A34-AS1	WFDC13
	DDX21		SH3PXD2A	TMEM88B	TMEM82	AGFG2
	KIFBP		STN1	VWA1	FBLIM1	ACTRT3
	SRGN		SLK	ATAD3C	UQCRHL	KCNS1
	VPS26A		COL17A1	ATAD3B	FLJ37453	HORMAD1
	SUPV3L1		MIR936	ATAD3A	SPEN	CACNA1C
	LOC101928994		SFR1	TMEM240	ZBTB17	ATXN7L1
	HKDC1		CFAP43	SSU72	SRARP	MLF2
	HK1		MIR609	FNDC10	HSPB7	WBP11
	DPYSL4		GSTO1	LOC105378586	CLCNKA	ERGIC2
	STK32C		MIR4482	MIB2	CLCNKB	IPO8
	LRRC27		GSTO2	MMP23B	FAM131C	ATN1
	PWWP2B		ITPRIP	MMP23A	EPHA2	GAPDH
	LINC02870		CFAP58	CDK11B	ARHGEF19	MRPL51
	INPP5A		SORCS3	SLC35E2B	CPLANE2	TSPAN9
	NKX6-2		SORCS1	CDK11A	FBXO42	MGST1
	CFAP46		XPNPEP1	SLC35E2A	SZRD1	TPI1
	ADGRA1		ADD3-AS1	NADK	SPATA21	YBX3
	KNDC1		ADD3	GNB1	NECAP2	ZNF384
	UTF1		MXI1	LOC105378949	CROCCP3	STRAP
	VENTX		SMNDC1	CALML6	LOC440570	PHB2
	MIR202HG		DUSP5	TMEM52	NBPF1	MRPS35
	MIR202		SMC3	CFAP74	CROCCP2	RASSF8
	ADAM8		RBM20	GABRD	MST1P2	ARNTL2
	TUBGCP2		PDCD4	PRKCZ	ESPNP	STYK1
	ZNF511		MIR4680	PRKCZ-AS1	MST1L	MAGOHB
	CALY		BBIP1	FAAP20	LOC102724562	P3H3
	PRAP1		SHOC2	LOC112268219	CROCC	ALG10
	FUOM		RPL13AP6	SKI	MFAP2	TM7SF3
	ECHS1		MIR548E	MORN1	ATP13A2	SCNN1A
	MIR3944		ADRA2A	RER1	SDHB	PLEKHA5
	PAOX		GPAM	PEX10	PADI2	LRP6
	MTG1		TECTB	PLCH2	PADI1	DPPA3
	SPRN		MIR6715B	PANK4	PADI3	C12orf57
	SCART1		MIR6715A	HES5	MIR3972	AEBP2
	CYP2E1		ACSL5	TNFRSF14-AS1	PADI4	TNFRSF1A
	SYCE1		ZDHHC6	TNFRSF14	PADI6	NTF3
	SPRNP1		VTI1A	PRXL2B	RCC2	PRB3
	FRG2B		MIR4295	MMEL1	ARHGEF10L	STK38L
	LOC408186		TCF7L2	TTC34	ACTL8	TMTC1
	CDH11		HABP2	HJV	IGSF21	GDF3
	LINC00922		NRAP	TXNIP	KLHDC7A	CLSTN3
	CDH5		CASP7	POLR3GL	PAX7	FKBP4
	BEAN1		PLEKHS1	SF3B4	TAS1R2	CD9
	TK2		MIR4483	MTMR11	ALDH4A1	EPS8
	CKLF		DCLRE1A	OTUD7B	MIR4695	DDX47
	CKLF-CMTM1		NHLRC2	VPS45	IFFO2	PPFIBP1
	CMTM1		ADRB1	PLEKHO1	UBR4	PKP2
	CMTM2		CCDC186	ANP32E	EMC1-AS1	SLC2A3
	CNTNAP3		MIR2110	CA14	EMC1	WNT5B
	SPATA31A1		TDRD1	APH1A	MRTO4	GPR162
	FAM74A1		VWA2	C1orf54	AKR7L	HEBP1
	ZNF658B		AFAP1L2	CIART	AKR7A3	GPR19
	SPATA31A3		ABLIM1	MRPS21	AKR7A2	EMP1
	FAM74A3		LOC101927692	PRPF3	SLC66A1	BCAT1
	ZNF658		FAM160B1	RPRD2	CAPZB	LRTM2
	SPATA31A5		TRUB1	TARS2	LOC105378614	TAS2R20
	SPATA31A7		ATRNL1	MIR6878	MICOS10	FAR2
	FAM74A6		GFRA1	ECM1	MICOS10-NBL1	KCNA5
	MRC1		CCDC172	ADAMTSL4	RPS14P3	APOLD1
	TMEM236		PNLIPRP3	MIR4257	NBL1	BICD1
	MIR511		PNLIP	ADAMTSL4-AS1	HTR6	FGF23
	FTO		PNLIPRP1	MCL1	TMCO4	TSPAN11
	LINC02169		PNLIPRP2	ENSA	RNF186	RERG
	IRX3		C10orf82	GOLPH3L	OTUD3	ENO2
	IRX5		HSPA12A	HORMAD1	PLA2G2E	TAS2R14
	IRX6		ENO4	CTSS	PLA2G2A	FAM90A1
	MUC16		SHTN1	CTSK	PLA2G5	GNB3
	EDN3		VAX1	ARNT	PLA2G2D	PRMT8
	PHACTR3		MIR3663HG	SETDB1	PLA2G2F	ETNK1
	SYCP2		MIR3663	CERS2	PLA2G2C	SOX5
	FAM217B		KCNK18	ANXA9	UBXN10	TMEM52B
	PPP1R3D		SLC18A2	MINDY1	VWA5B1	ZNF716
	CDH26		PDZD8	PRUNE1	CAMK2N1	HIST4H4
	C20orf197		EMX2OS	BNIPL	MUL1	IAPP
	MIR646HG		EMX2	C1orf56	FAM43B	B4GALNT3
	MIR646		RAB11FIP2	CDC42SE1	CDA	KLRG2
	MIR4533		FAM204A	MLLT11	PINK1	ZNF727
	MIR548AG2		PRLHR	GABPB2	MIR6084	FGF6
	CDH4		CACUL1	SEMA6C	PINK1-AS	TAS2R50
	LOC100128310		NANOS1	TNFAIP8L2	DDOST	OLR1
	MIR1257		EIF3A	TNFAIP8L2-SCNM1	KIF17	LMO3
	TAF4		SNORA19	LYSMD1	SH2D5	SMCO3
	LSM14B		DENND10	SCNM1	HP1BP3	LZTS1
	PSMA7		SFXN4	TMOD4	EIF4G3	CASTOR2
	SS18L1		PRDX3	VPS72	MIR1256	PDE3A
	MIR1-1HG-AS1		GRK5	PIP5K1A	ECE1	SCN8A
	MTG2		MIR4681	PSMD4	ECE1-AS1	SLCO1B1
	HRH3		RGS10	ZNF687-AS1	NBPF3	RPS4Y2
	LOC105369209		TIAL1	ZNF687	ALPL	C1orf115
	OSBPL2		BAG3	PI4KB	RAP1GAP	EPPK1
	ADRM1		INPP5F	RFX5	USP48	TMEM41A
	LAMA5		MCMBP	SELENBP1	LDLRAD2	MRGBP
	MIR4758		SEC23IP	PSMB4	HSPG2	RORC
	LAMA5-AS1		MIR4682	POGZ	CELA3B	SIPA1L2
	RPS21		PLPP4	CGN	CELA3A	TPX2
	CABLES2		LINC01561	TUFT1	CDC42	CREB3L4
	RBBP8NL		WDR11	MIR554	WNT4	TLR5
	GATA5		FGFR2	SNX27	MIR4418	GOLT1A
	MIR1-1HG		ATE1	CELF3	ZBTB40	NENF
	MIR1-1		ATE1-AS1	RIIAD1	EPHA8	PIGR
	MIR133A2		NSMCE4A	MRPL9	MIR6127	PFKFB2
	SLCO4A1		TACC2	OAZ3	C1QA	TRIM46
	SLCO4A1-AS1		BTBD16	TDRKH	C1QC	MYC
	NTSR1		PLEKHA1	LINGO4	C1QB	PFDN4
	MRGBP		MIR3941	RORC	EPHB2	FAM84B
	OGFR-AS1		ARMS2	C2CD4D	MIR4684	LAMP3
	OGFR		HTRA1	C2CD4D-AS1	MIR4253	MRPL47
	COL9A3		DMBT1	THEM5	LACTBL1	DCST2
	TCFL5		LOC112577516	THEM4	TEX46	MB21D2
	DPH3P1		C10orf120	S100A10	KDM1A	SERTAD4
	DIDO1		FAM24B-CUZD1	S100A11	MIR3115	BECN2
	GID8		CUZD1	LOC100131107	LUZP1	MTSS1
	SLC17A9		FAM24B	TCHHL1	HTR1D	RTP4
	BHLHE23		C10orf88B	TCHH	HNRNPR	SEC16B
	LINC01749		FAM24A	RPTN	ZNF436	RBM38
	MIR124-3		C10orf88	HRNR	ZNF436-AS1	MELTF
	YTHDF1		PSTK	FLG	TCEA3	AVPR1B
	BIRC7		IKZF5	FLG-AS1	ASAP3	FMO5
	MIR3196		ACADSB	FLG2	E2F2	HM13
	NKAIN4		HMX3	GPATCH2	LOC101928163	ZDHHC19
	FLJ16779		HMX2	SPATA17	ID3	THEM5
	ARFGAP1		BUB3	SPATA17-AS1	MDS2	FAM110B
	MIR4326		GPR26	RRP15	RPL11	OPRL1
	COL20A1		CPXM2	TGFB2	ELOA	PLAG1
	CHRNA4		CHST15	MIR548F3	PITHD1	SYT2
	LOC100130587		OAT	LINC02869	LYPLA2	ZNF529
	KCNQ2		NKX1-2	LYPLAL1	GALE	HOOK3
	CAMTA1		LHPP	LYPLAL1-AS1	HMGCL	PTGIS
	CDV3		FAM53B	ZC3H11B	FUCA1	EHHADH
	TOPBP1		FAM53B-AS1	SLC30A10	CNR2	RIDA
	TF		EEF1AKMT2	EPRS1	MIR378F	KMT2B
	SRPRB		ABRAXAS2	BPNT1	PNRC2	OTUB1
	RAB6B		ZRANB1	IARS2	SRSF10	TM9SF4
	C3orf36		CTBP2	MIR215	MYOM3	ZNF536
	SLCO2A1		MIR4296	MIR194-1	IL22RA1	LIN37
	RYK		TEX36-AS1	RAB3GAP2	IFNLR1	VPS13B
	AMOTL2		TEX36	MIR664A	GRHL3	CARMIL1
	MIR6827		EDRF1	SNORA36B	STPG1	DERL1
	MIR4788		EDRF1-AS1	MARK1	NIPAL3	DECR1
	ANAPC13		MMP21	C1orf115	RCAN3	CHD7
	CEP63		UROS	MTARC2	NCMAP	SPIDR
	KY		MIR4484	MTARC1	SRRM1	CYC1
	EPHB1		BCCIP	HLX-AS1	CLIC4	RNF139
	IL20RB		DHX32	HLX	RUNX3	NSMAF
	SOX14		FANK1	LINC02817	MIR6731	RMDN1
	CLDN18		ADAM12	DUSP10	MIR4425	AZIN1
	DZIP1L		C10orf90	HHIPL2	SYF2	DENND3
	PRR23C		LOC728158	TAF1A	RSRP1	KLHL38
	MRPS22		DOCK1	MIA3	RHD	PRKDC
	COPB2		INSYN2A	AIDA	TMEM50A	TCEA1
	LOC100507291		NPS	BROX	RHCE	MED20
	RBP2		FOXI2	FAM177B	MACO1	PXDC1
	RBP1		CLRN3	DISP1	LDLRAP1	ATAT1
	NMNAT3		PTPRE	TLR5	MAN1C1	COPS5
	CLSTN2		AS-PTPRE	SUSD4	SELENON	RAB2A
	TRIM42		MKI67	CCDC185	MTFR1L	TMEM70
	SLC25A36		MGMT	CAPN8	LOC646471	NCOA2
	SPSB4		EBF3	CAPN2	AUNIP	TRAM1
	PXYLP1		MIR4297	TP53BP2	PAQR7	UBR5
	FAM90A26		C10orf143	GTF2IP20	STMN1	LYN
	USP17L10		CTAGE7P	SEPTIN7P13	MIR3917	ZBTB12
	CUTA		GLRX3	FBXO28	PAFAH2	TXNDC5
	SYNGAP1		MIR378C	DEGS1	EXTL1	EMC2
	MIR5004		TCERG1L	LOC101927164	SLC30A2	UBE2V2
	ZBTB9		LINC01164	NVL	TRIM63	TFAP2A
	BAK1		PPP2R2D	MIR320B2	PDIK1L	TERF1
	GGNBP1		BNIP3	CNIH4	FAM110D	FAM49B
	LINC00336		JAKMIP3	WDR26	ZNF593	FABP5
	ITPR3		DPYSL4	MIR4742	CNKSR1	UBE2W
	UQCC2		STK32C	CNIH3	CATSPER4	ARFGEF1
	MIR3934		LRRC27	DNAH14	CEP85	DEPTOR
	IP6K3		PWWP2B	LBR	SH3BGRL3	FAM50B
	LEMD2		LINC02870	ENAH	UBXN11	TGS1
	MLN		INPP5A	SRP9	CD52	WASHC5
	MIR7159		NKX6-2	EPHX1	CRYBG2	NBN
	MIR1275		CFAP46	TMEM63A	ZNF683	MTDH
	GRM4		ADGRA1	LEFTY1	LIN28A	YTHDF3
	HMGA1		KNDC1	PYCR2	DHDDS	RNF19A
	MIR6835		UTF1	MIR6741	DHDDS-AS1	RNF144B
	SMIM29		VENTX	LEFTY2	HMGN2	LACTB2
	FAM90A7P		MIR202HG	SDE2	RPS6KA1	SERPINB9
			MIR202	H3-3A	MIR1976	GRINA
			ADAM8	H3P6	ARID1A	TAF2
			TUBGCP2	ACBD3	PIGV	HSD17B8
			ZNF511	ACBD3-AS1	ZDHHC18	NIPAL2
			CALY	MIXL1	SFN	ZNF311
			PRAP1	LIN9	GPN2	LYPLA1
			FUOM	PARP1	GPATCH3	ZNF391
			ECHS1	STUM	NR0B2	HIST1H2AC
			MIR3944	ITPKB	NUDC	ARMC1
			PAOX	PSEN2	KDF1	CUL7
			MTG1	COQ8A	TRNP1	PTK7
			SPRN	CDC42BPA	TENT5B	ANXA13
			SCART1	ZNF678	SLC9A1	GEM
			CYP2E1	SNAP47	WDTC1	FAM91A1
			SYCE1	JMJD4	TMEM222	FBXO32
			SPRNP1	PRSS38	SYTL1	PPT2
			FRG2B	WNT9A	MAP3K6	ADGRB1
			ARHGEF7	MIR5008	FCN3	CD83
			TEX29	LOC107985355	CD164L2	GPR20
			LINC02337	WNT3A	GPR3	MYLK4
			SOX1-OT	ARF1	WASF2	LY6G5C
			SOX1	MIR3620	AHDC1	SCX
			SPACA7	C1orf35	FGR	ZSCAN31
			TUBGCP3	MRPL55	IFI6	RRM2B
			ATP11AUN	GUK1	FAM76A	OXR1
			ATP11A	GJC2	STX12
			MCF2L-AS1	IBA57-DT	PPP1R8
			MCF2L	IBA57	SCARNA1
			F7	OBSCN-AS1	THEMIS2
			F10	OBSCN	RPA2
			F10-AS1	TRIM11	SMPDL3B
			PROZ	MIR6742	XKR8
			PCID2	TRIM17	EYA3
			CUL4A	H3-4	PTAFR
			MIR8075	H2AW	DNAJC8
			LAMP1	H2BU1	ATP5IF1
			GRTP1	MIR4666A	SESN2
			GRTP1-AS1	RNF187	MED18
			ADPRHL1	BTNL10	PHACTR4
			DCUN1D2	RHOU	SNHG3
			TMCO3	DUSP5P1	RCC1
			TFDP1	RAB4A	SNORA73A
			ATP4B	CCSAP	SNORA73B
			GRK1	ACTA1	TRNAU1AP
			LINC00552	NUP133	SNHG12
			TMEM255B	ABCB10	SNORD99
			GAS6-AS1	TAF5L	SNORA61
			GAS6	URB2	SNORA44
			LINC00452	GALNT2	SNORA16A
			RASA3	PGBD5	RAB42
			CDC16	COG2	TAF12
			MIR548AR	AGT	GMEB1
			MIR4502	CAPN9	YTHDF2
			UPF3A	C1orf198	OPRD1
			CHAMP1	TTC13	EPB41
			SPACA3	ARV1	TMEM200B
			ASIC2	FAM89A	SRSF4
			CCL2	MIR1182	MECR
			CCL7	TRIM67	PTPRU
			CCL11	TRIM67-AS1	LINC01756
			CCL8	C1orf131	MATN1
			CCL13	GNPAT	MATN1-AS1
			CCL1	EXOC8	LAPTM5
			C17orf102	SPRTN	MIR4420
			TMEM132E	EGLN1	SDC3
			CCT6B	TSNAX-DISC1	PUM1
			TUBB8B	TSNAX	SNORD103A
			ROCK1P1	LINC00582	SNORD103B
			MIR8078	DISC1	SNORD103C
			USP14	DISC2	NKAIN1
			THOC1	SIPA1L2	SNRNP40
			COLEC12	MAP10	ZCCHC17
			CETN1	NTPCR	FABP3
			CLUL1	PCNX2	SERINC2
			TYMSOS	MAP3K21	LDC1P
			TYMS	KCNK1	TINAGL1
			ENOSF1	MIR4427	HCRTR1
			YES1	SLC35F3	PEF1
			ADCYAP1	MIR4671	COL16A1
			LINC00470	COA6-AS1	ADGRB2
			METTL4	COA6	MIR4254
			NDC80	TARBP1	SPOCD1
			SMCHD1	IRF2BP2	PTP4A2
			EMILIN2	TOMM20	KHDRBS1
			LPIN2	SNORA14B	TMEM39B
			CHORDC1P4	RBM34	MIR5585
			MYOM1	ARID4B	KPNA6
			MYL12A	MIR4753	TXLNA
			LOC104968399	GGPS1	CCDC28B
			MYL12B	TBCE	IQCC
			TGIF1	B3GALNT2	DCDC2B
			DLGAP1	GNG4	TMEM234
			DLGAP1-AS1	LYST	EIF3I
			DLGAP1-AS2	MIR1537	FAM167B
			DLGAP1-AS3	NID1	LCK
			MIR6718	GPR137B	HDAC1
			AKAIN1	ERO1B	MARCKSL1
			LINC00667	EDARADD	FAM229A
			ZBTB14	LGALS8	TSSK3
			EPB41L3	LGALS8-AS1	BSDC1
			MIR3976	HEATR1	ZBTB8B
			TMEM200C	ACTN2	ZBTB8A
			L3MBTL4	MTR	ZBTB8OS
			MIR4317	MT1HL1	RBBP4
			LINC01387	RYR2	SYNC
			LOC101927168	MIR4428	KIAA1522
			ARHGAP28	LOC100130331	YARS1
			LINC00668	ZP4	S100PBP
			LAMA1	CHRM3	FNDC5
			LOC101927188	FMN2	HPCA
			LRRC30	GREM2	TMEM54
			PTPRM	RGS7	RNF19B
			RAB12	MIR3123	AK2
			GACAT2	FH	AZIN2
			MTCL1	KMO	TRIM62
			NDUFV2	OPN3	ZNF362
			NDUFV2-AS1	CHML	A3GALT2
			ANKRD12	WDR64	PHC2
			TWSG1	EXO1	MIR3605
			RALBP1	BECN2	PHC2-AS1
			PPP4R1	MAP1LC3C	ZSCAN20
			RAB31	PLD5	CSMD2
			TXNDC2	LINC01347	HMGB4
			VAPA	CEP170	C1orf94
			APCDD1	SDCCAG8	MIR552
			NAPG	MIR4677	GJB5
			PIEZO2	AKT3	GJB4
			MIR6788	ZBTB18	GJB3
			SLC35G4	C1orf100	GJA4
			MIR7153	ADSS2	SMIM12
			GNAL	CATSPERE	DLGAP3
			CHMP1B	DESI2	LOC653160
			MPPE1	COX20	TMEM35B
			IMPA2	HNRNPU	ZMYM6
			ANKRD62	LOC101928068	ZMYM1
			CIDEA	EFCAB2	SFPQ
			TUBB6	KIF26B	ZMYM4
			AFG3L2	SMYD3	ZMYM4-AS1
			PRELID3A	TFB2M	KIAA0319L
			SPIRE1	CNST	NCDN
			PSMG2	SCCPDH	TFAP2E
			CEP76	AHCTF1	PSMB2
			PTPN2	ZNF695	C1orf216
			SEH1L	ZNF670-ZNF695	CLSPN
			CEP192	ZNF670	AGO4
			LDLRAD4	ZNF669	AGO1
			LDLRAD4-AS1	C1orf229	AGO3
			MIR5190	ZNF124	TEKT2
			MIR4526	MIR3916	ADPRS
			FAM210A	VN1R5	COL8A2
			RNMT	ZNF496	TRAPPC3
			MC5R	NLRP3	MAP7D1
			MC2R	OR2B11	THRAP3
			ZNF519	OR2W5	SH3D21
			ANKRD20A5P	GCSAML	EVA1B
			CXADRP3	GCSAML-AS1	STK40
			POTEC	OR2C3	LSM10
			ANKRD30B	OR2G2	OSCP1
			LOC644669	OR2G3	MRPS15
			ROCK1	OR13G1	CSF3R
			GREB1L	OR6F1	GRIK3
			ESCO1	OR14A2	MIR4255
			SNRPD1	OR14K1	ZC3H12A
			ABHD3	OR1C1	MIR6732
			MIR320C1	OR14A16	MEAF6
			MIB1	OR11L1	MIR5581
			MIR133A1HG	TRIM58	SNIP1
			MIR133A1	OR2W3	DNALI1
			MIR1-2	OR2T8	GNL2
			GATA6	OR2AJ1	RSPO1
			CTAGE1	OR2L13	C1orf109
			RBBP8	OR2L8	CDCA8
			MIR4741	OR2AK2	EPHA10
			CABLES1	OR2L1P	MANEAL
			TMEM241	OR2L5	YRDC
			RIOK3	OR2L2	C1orf122
			RMC1	OR2L3	MTF1
			NPC1	OR2M1P	INPP5B
			ANKRD29	OR2M5	SF3A3
			LAMA3	OR2M2	FHL3
			TTC39C	OR2M3	UTP11
			TTC39C-AS1	OR2M4	POU3F1
			CABYR	OR2T33	MIR3659HG
			OSBPL1A	OR2T12	MIR3659
			MIR320C2	OR2M7	LINC01343
			IMPACT	OR14C36	RRAGC
			HRH4	OR2T4	MYCBP
			ZNF521	OR2T6	GJA9-MYCBP
			SS18	OR2T1	LOC105378663
			PSMA8	OR2T7	GJA9
			TAF4B	OR2T2	RHBDL2
			KCTD1	OR2T3	AKIRIN1
			MIR8057	OR2T5	NDUFS5
			AQP4	OR2G6	MACF1
			AQP4-AS1	OR2T29	KIAA0754
			CHST9	OR2T34	BMP8A
			LOC105372038	OR2T10	OXCT2P1
			CDH2	OR2T11	PPIEL
			MIR302F	OR2T35	PABPC4
			DSC3	OR2T27	PABPC4-AS1
			DSC2	OR14I1	SNORA55
			DSCAS	LYPD8	HEYL
			DSC1	SH3BP5L	NT5C1A
			DSG1	MIR3124	HPCAL4
			DSG1-AS1	ZNF672	PPIE
			DSG4	ZNF692	BMP8B
			DSG3	PGBD2	OXCT2
			DSG2	CHL1	TRIT1
			DSG2-AS1	CHL1-AS1	MYCL
			TTR	CNTN6	MFSD2A
			B4GALT6	CNTN4	CAP1
			SLC25A52	CNTN4-AS1	PPT1
			TRAPPC8	IL5RA	RLF
			RNF125	TRNT1	TMCO2
			RNF138	CRBN	ZMPSTE24
			MEP1B	LRRN1	COL9A2
			GAREM1	SETMAR	SMAP2
			WBP11P1	SUMF1	ZFP69B
			KLHL14	ITPR1	ZFP69
			CCDC178	BHLHE40-AS1	EXO5
			ASXL3	BHLHE40	ZNF684
			NOL4	ARL8B	RIMS3
			DTNA	EDEM1	NFYC-AS1
			MAPRE2	MIR4790	NFYC
			ZNF397	GRM7-AS3	MIR30E
			ZSCAN30	GRM7	MIR30C1
			ZNF271P	LMCD1-AS1	KCNQ4
			ZNF24	LMCD1	CITED4
			ZNF396	SSUH2	CTPS1
			INO80C	CAV3	SLFNL1-AS1
			GALNT1	OXTR	SLFNL1
			MIR3975	RAD18	SCMH1
			MIR187	SRGAP3	FOXO6
			MIR3929	THUMPD3	EDN2
			C18orf21	THUMPD3-AS1	HIVEP3
			RPRD1A	SETD5	GUCA2B
			SLC39A6	LHFPL4	GUCA2A
			ELP2	MTMR14	FOXJ3
			MOCOS	CPNE9	RIMKLA
			FHOD3	BRPF1	ZMYND12
			TPGS2	OGG1	CCDC30
			KIAA1328	CAMK1	PPCS
			CELF4	TADA3	PPIH
			LOC105372068	ARPC4	YBX1
			MIR4318	ARPC4-TTLL3	CLDN19
			MIR924HG	TTLL3	P3H1
			MIR924	RPUSD3	C1orf50
			MIR5583-2	CIDEC	TMEM269
			MIR5583-1	JAGN1	SVBP
			PIK3C3	IL17RE	ERMAP
			LINC00907	IL17RC	ZNF691
			RIT2	CRELD1	SLC2A1
			SYT4	PRRT3	FAM183A
			SETBP1	PRRT3-AS1	EBNA1BP2
			MIR4319	EMC3	MIR6733
			SLC14A2	EMC3-AS1	CFAP57
			SLC14A1	FANCD2	TMEM125
			SIGLEC15	FANCD2OS	C1orf210
			EPG5	BRK1	TIE1
			PSTPIP2	VHL	MPL
			ATP5F1A	IRAK2	CDC20
			HAUS1	TATDN2	ELOVL1
			C18orf25	GHRLOS	MIR6734
			RNF165	LINC00852	MED8
			LOXHD1	GHRL	SZT2
			ST8SIA5	SEC13	SZT2-AS1
			PIAS2	ATP2B2	MIR6735
			KATNAL2	MIR378B	HYI
			ELOA2	MIR885	PTPRF
			HDHD2	SLC6A11	KDM4A
			IER3IP1	SLC6A1	KDM4A-AS1
			SKOR2	SLC6A1-AS1	ST3GAL3
			MIR4527HG	HRH1	MIR6079
			MIR4527	ATG7	ARTN
			SMAD2	VGLL4	IPO13
			ZBTB7C	TAMM41	DPH2
			CTIF	SYN2	ATP6V0B
			MIR4743	TIMP4	B4GALT2
			SMAD7	PPARG	CCDC24
			LOC100129878	TSEN2	SLC6A9
			DYM	MKRN2OS	KLF17
			MIR4744	MKRN2	DMAP1
			C18orf32	RAF1	ERI3
			RPL17-C18orf32	TMEM40	RNF220
			MIR1539	CAND2	MIR5584
			RPL17	RPL32	TMEM53
			SNORD58C	SNORA7A	ARMH1
			SNORD58A	IQSEC1	KIF2C
			SNORD58B	NUP210	SNORD160
			LIPG	HDAC11	RPS8
			ACAA2	FBLN2	SNORD55
			SCARNA17	WNT7A	SNORD46
			SNHG22	TPRXL	SNORD38A
			MYO5B	CHCHD4	SNORD38B
			MIR4320	TMEM43	BEST4
			CFAP53	XPC	PLK3
			MBD1	LSM3	TCTEX1D4
			CXXC1	SLC6A6	BTBD19
			SKA1	GRIP2	PTCH2
			MAPK4	CCDC174	EIF2B3
			MRO	C3orf20	HECTD3
			ME2	FGD5	UROD
			ELAC1	NR2C2	ZSWIM5
			SMAD4	MRPS25	HPDL
			MEX3C	RBSN	MUTYH
			LINC01630	COL6A4P1	TOE1
			DCC	CAPN7	TESK2
			MIR4528	SH3BP5-AS1	CCDC163
			MBD2	SH3BP5	MMACHC
			SNORA37	METTL6	PRDX1
			POLI	EAF1	AKR1A1
			STARD6	COLQ	NASP
			C18orf54	MIR4270	CCDC17
			DYNAP	HACL1	GPBP1L1
			RAB27B	BTD	TMEM69
			CCDC68	ANKRD28	IPP
			TCF4	MIR3134	MAST2
			TCF4-AS1	MIR563	PIK3R3
			MIR4529	GALNT15	P3R3URF-PIK3R3
			LOC642484	DPH3	TSPAN1
			LINC01905	OXNAD1	P3R3URF
			TXNL1	RFTN1	POMGNT1
			WDR7	DAZL	LURAP1
			BOD1L2	PLCL2	RAD54L
			ST8SIA3	MIR3714	LRRC41
			ONECUT2	TBC1D5	UQCRH
			FECH	LOC339862	NSUN4
			NARS1	SATB1	FAAH
			LOC100505549	KCNH8	DMBX1
			ATP8B1	MIR4791	MKNK1-AS1
			NEDD4L	EFHB	KNCN
			MIR122	RAB5A	MKNK1
			MIR3591	PP2D1	MOB3C
			ALPK2	KAT2B	ATPAF1
			LOC101927322	SGO1	TEX38
			MALT1	SGO1-AS1	EFCAB14-AS1
			ZNF532	VENTXP7	EFCAB14
			OACYLP	ZNF385D	CYP4B1
			SEC11C	ZNF385D-AS1	CYP4Z2P
			GRP	UBE2E2	CYP4A11
			RAX	UBE2E1	CYP4X1
			CPLX4	NKIRAS1	CYP4Z1
			LMAN1	RPL15	CYP4A22
			CCBE1	NR1D2	PDZK1IP1
			PMAIP1	THRB	TAL1
			MC4R	THRB-AS2	STIL
			CDH20	RARB	CMPK1
			RNF152	TOP2B	LINC01389
			PIGN	MIR4442	FOXE3
			RELCH	NGLY1	FOXD2
			TNFRSF11A	OXSM	TRABD2B
			ZCCHC2	LINC00692	SLC5A9
			PHLPP1	LRRC3B	SPATA6
			BCL2	NEK10	AGBL4
			KDSR	SLC4A7	BEND5
			VPS4B	EOMES	ELAVL4
			SERPINB5	CMC1	DMRTA2
			SERPINB12	AZI2	FAF1
			SERPINB13	ZCWPW2	CDKN2C
			SERPINB4	RBMS3	MIR4421
			SERPINB3	TGFBR2	C1orf185
			SERPINB11	GADL1	RNF11
			SERPINB7	MIR466	TTC39A
			SERPINB2	STT3B	TTC39A-AS1
			SERPINB10	OSBPL10	EPS15
			HMSD	ZNF860	OSBPL9
			SERPINB8	GPD1L	NRDC
			LINC00305	CMTM8	MIR761
			CDH7	CMTM7	RAB3B
			CDH19	CMTM6	TXNDC12
			MIR5011	MIR548AY	KTI12
			DSEL	DYNC1LI1	TXNDC12-AS1
			TMX3	CNOT10	BTF3L4
			CCDC102B	TRIM71	ZFYVE9
			DOK6	CCR4	CC2D1B
			CD226	GLB1	ORC1
			RTTN	TMPPE	PRPF38A
			SOCS6	CRTAP	TUT4
			LINC01909	SUSD5	GPX7
			LIVAR	FBXL2	SHISAL2A
			GTSCR1	UBP1	COA7
			LINC01899	CLASP2	ZYG11B
			CBLN2	PDCD6IP	ZYG11A
			NETO1	ARPP21	ECHDC2
			MIR548AV	MIR128-2	SCP2
			LINC02864	STAC	PODN
			FBXO15	DCLK3	SLC1A7
			TIMM21	TRANK1	CPT2
			CYB5A	EPM2AIP1	CZIB
			C18orf63	MLH1	MAGOH
			DIPK1C	LRRFIP2	LOC100507564
			CNDP2	LOC152048	LRP8
			CNDP1	GOLGA4	SLC25A3P1
			LINC00909	C3orf35	DMRTB1
			ZNF407	ITGA9	GLIS1
			ZADH2	ITGA9-AS1	NDC1
			TSHZ1	CTDSPL	YIPF1
			SMIM21	MIR26A1	DIO1
			ZNF516	VILL	HSPB11
			ZNF516-DT	PLCD1	LRRC42
			LINC00908	DLEC1	LDLRAD1
			ZNF236-DT	ACAA1	TMEM59
			ZNF236	MYD88	TCEANC2
			MBP	OXSR1	MIR4781
			GALR1	SLC22A13	CDCP2
			SALL3	SLC22A14	CYB5RL
			ATP9B	XYLB	MRPL37
			NFATC1	ACVR2B-AS1	SSBP3
			LOC284241	ACVR2B	SSBP3-AS1
			CTDP1	EXOG	ACOT11
			KCNG2	SCN5A	FAM151A
			SLC66A2	SCN10A	MROH7
			HSBP1L1	SCN11A	MROH7-TTC4
			TXNL4A	WDR48	TTC4
			RBFA	GORASP1	PARS2
			ADNP2	TTC21A	TTC22
			PARD6G-AS1	MIR6822	LEXM
			PARD6G	CSRNP1	DHCR24
			MUC16	XIRP1	TMEM61
			CDH26	CX3CR1	BSND
			C20orf197	CCR8	PCSK9
			MIR646HG	SLC25A38	USP24
			MIR646	RPSA	MIR4422HG
			MIR4533	SNORA6	MIR4422
			MIR548AG2	SNORA62	PLPP3
			CDH4	MOBP	LOC101929935
			MYO18B	MYRIP	PRKAA2
			SEZ6L	EIF1B-AS1	FYB2
			ASPHD2	EIF1B	C8A
			HPS4	ENTPD3	C8B
			SRRD	ENTPD3-AS1	DAB1
			TFIP11	RPL14	OMA1
			TPST2	ZNF619	TACSTD2
			MIR548J	ZNF620	MYSM1
			CRYBB1	ZNF621	JUN
			CRYBA4	CTNNB1	LINC01135
			MIATNB	ULK4	FGGY
			LOC284898	TRAK1	MIR4711
			MN1	CCK	HOOK1
			LINC01644	LYZL4	CYP2J2
			LINC00898	VIPR1	C1orf87
			MIR3201	VIPR1-AS1	NFIA
			TAFA5	SEC22C	TM2D1
			LOC284933	SS18L2	PATJ
			MIR4535	NKTR	MIR3116-1
			C22orf34	LOC101928323	MIR3116-2
			MIR3667	ZBTB47	L1TD1
			ZNF595	KLHL40	KANK4
			ZNF718	HHATL	USP1
			ZNF876P	CCDC13	DOCK7
			ZNF732	CCDC13-AS1	ANGPTL3
			ZNF141	HIGD1A	ATG4C
			MIR571	ACKR2	FOXD3-AS1
			ABCA11P	CYP8B1	FOXD3
			ZNF721	ZNF662	MIR6068
			PIGG	KRBOX1	ALG6
			PDE6B	GASK1A	ITGB3BP
			ATP5ME	POMGNT2	EFCAB7
			MYL5	SNRK	DLEU2L
			SLC49A3	SNRK-AS1	PGM1
			PCGF3	ANO10	ROR1
			LOC100129917	ABHD5	UBE2U
			CPLX1	MIR138-1	CACHD1
			GAK	TOPAZ1	MIR4794
			TMEM175	TCAIM	RAVER2
			DGKQ	ZNF445	JAK1
			SLC26A1	ZNF852	MIR3671
			IDUA	ZKSCAN7	MIR101-1
			FGFRL1	ZKSCAN7-AS1	AK4
			RNF212	ZNF660	DNAJC6
			SPON2	ZNF660-ZNF197	LEPR
			LOC100130872	ZNF197	LEPROT
			CTBP1-AS	ZNF35	PDE4B
			CTBP1	ZNF502	SGIP1
			CTBP1-DT	ZNF501	MIR3117
			MAEA	KIAA1143	TCTEX1D1
			UVSSA	KIF15	INSL5
			NKX1-1	MIR564	DNAI4
			FAM53A	TMEM42	MIER1
			SLBP	TGM4	SLC35D1
			TMEM129	ZDHHC3	C1orf141
			TACC3	EXOSC7	IL23R
			FGFR3	CLEC3B	IL12RB2
			LETM1	CDCP1	SERBP1
			NSD2	TMEM158	GADD45A
			SCARNA22	LARS2	GNG12
			NELFA	LARS2-AS1	GNG12-AS1
			MIR943	LIMD1	DIRAS3
			C4orf48	SACM1L	WLS
			NAT8L	SLC6A20	MIR1262
			POLN	LZTFL1	RPE65
			HAUS3	CCR9	DEPDC1
			MXD4	FYCO1	DEPDC1-AS1
			MIR4800	CXCR6	LRRC7
			ZFYVE28	XCR1	PIN1P1
			CFAP99	CCR1	LRRC40
			RNF4	CCR3	SRSF11
			FAM193A	CCR2	ANKRD13C
			TNIP2	CCR5AS	HHLA3
			SH3BP2	CCR5	CTH
			ADD1	CCRL2	PTGER3
			MFSD10	LTF	ZRANB2-AS1
			NOP14-AS1	RTP3	ZRANB2
			NOP14	LRRC2	MIR186
			GRK4	TDGF1	NEGR1
			HTT	FAM240A	LRRIQ3
			MSANTD1	ALS2CL	FPGT
			RGS12	TMIE	FPGT-TNNI3K
			HGFAC	PRSS50	TNNI3K
			DOK7	PRSS46P	LRRC53
			LRPAP1	PRSS45P	ERICH3
			LINC00955	PRSS43P	ERICH3-AS1
			ADRA2C	PRSS44P	CRYZ
			FAM86EP	PRSS42P	TYW3
			OTOP1	MYL3	LHX8
			TMEM128	PTH1R	SLC44A5
			LYAR	CCDC12	ACADM
			ZBTB49	NBEAL2	RABGGTB
			NSG1	NRADDP	SNORD45C
			STX18	SETD2	SNORD45A
			LOC101928279	KIF9-AS1	SNORD45B
			MSX1	KIF9	MSH4
			CYTL1	KLHL18	ASB17
			STK32B	PTPN23	ST6GALNAC3
			LINC01587	SCAP	ST6GALNAC5
			EVC2	ELP6	MIR7156
			EVC	CSPG5	PIGK
			CRMP1	SMARCC1	AK5
			MIR378D1	DHX30	ZZZ3
			C4orf50	MIR1226	USP33
			JAKMIP1	MAP4	MIGA1
			LINC02495	CDC25A	NEXN
			WFS1	MIR4443	FUBP1
			PPP2R2C	CAMP	DNAJB4
			MAN2B2	ZNF589	GIPC2
			MRFAP1	NME6	PTGFR
			LOC93622	SPINK8	IFI44L
			S100P	MIR2115	IFI44
			MRFAP1L1	FBXW12	ADGRL4
			BLOC1S4	PLXNB1	ADGRL2
			KIAA0232	CCDC51	TTLL7
			TBC1D14	TMA7	PRKACB
			LOC100129931	ATRIP	SAMD13
			CCDC96	ATRIP-TREX1	DNASE2B
			TADA2B	TREX1	RPF1
			GRPEL1	SHISA5	GNG5
			SORCS2	PFKFB4	SPATA1
			MIR4798	MIR6823	CTBS
			PSAPL1	UCN2	LINC01555
			MIR4274	COL7A1	SSX2IP
			AFAP1-AS1	MIR711	LPAR3
			AFAP1	UQCRC1	MCOLN2
			LOC389199	TMEM89	MCOLN3
[truncated: 12,630 more rows]
