# Supplementary material for: Comprehensive genomic profiling of neuroendocrine neoplasms of the colorectum
Source: Front Genet. 2026 May 12;17:1792341. doi: 10.3389/fgene.2026.1792341 (PMC13200827; doi:10.3389/fgene.2026.1792341)
Supplement: Supplementary file 12 [file Table1.xlsx]

## Sheet: HYDIN 突变频率对比与回复
Dataset	Cancer Type	Sample Size	HYDIN Mutation Freq	Source
This Study	CRNETs	24	1	Current Study
TCGA, Firehose	Colorectal Adenocarcinoma	594	0.125	cBioPortal
MSKCC, 2021	Neuroendocrine Neoplasms	145	0.083	cBioPortal
ICGC	Colorectal Cancer	500+	~10-15%	ICGC Data Portal
